# Supplementary material for: Nuciferine reduces vascular leakage and improves cardiac function in acute myocardial infarction by regulating the PI3K/AKT pathway
Source: Sci Rep. 2024 Mar 26;14:7086. doi: 10.1038/s41598-024-57595-w (PMC10963720; doi:10.1038/s41598-024-57595-w)
Supplement: Supplementary file 1 — Supplementary Information 1. [file 41598_2024_57595_MOESM1_ESM.xlsx]

## Sheet: Figure2
Figure2B	Sham	Nuciferin	AMI	AMI+Nuciferin			Figure2G	Sham	Nuciferin	AMI	AMI+Nuciferin
	0	0	20.4006	14.2487				46.8	43.42	213.14	127.2
	0	0	24.4005	12.1289				32.34	53.15	153.86	86.8
	0	0	30.4474	17.8766				51.1	33.1	173.22	108.5
	0	0	35.3471	14.6783				41.27	43.23	143.27	92.8
	0	0	22.6741	16.1315				51.14	40.19	136.13	112.68
Figure2D	Sham	Nuciferin	AMI	AMI+Nuciferin			Figure2H	Sham	Nuciferin	AMI	AMI+Nuciferin
	58.86	55.43	25.66	47.92				106.7	143.2	329.5	247.7
	55.81	56.27	23.12	37.41				132.5	157.2	265.8	192.5
	68.63	68.22	32.06	45.89				153.6	134.6	282.3	209.4
	67.32	65.87	29.56	30.69				141.7	146.3	210.9	178.7
	65.85	60.55	30.28	38.45				121.1	120.9	256.1	204.6
Figure2F	Sham	Nuciferin	AMI	AMI+Nuciferin			Figure2I	Sham	Nuciferin	AMI	AMI+Nuciferin
	1.2	1.18	3.2	2.1				41.55	44.46	103.91	76.91
	1.3	1.2	3.8	1.9				30.84	34.9	113.73	93.39
	1	1.3	2.8	2.5				51.13	45.06	125.22	102.14
	0.8	1.1	3.4	1.8				42.94	43.98	150.3	86.73
	0.7	0.8	3.6	2.2				38.29	38.23	155.88	71.46

## Sheet: Figure3
Figure3B	Normal	1h	2h	4h	8h		Figure3G	0μM	5μM	10μM	50μM	100μM	200μM
	1.16	1.2	1.56	1.85	2.24			95	96	111	108	102	96
	1	1.1	1.72	2.31	2.63			112	109	103	90	96	80
	1	1.3	1.44	2.5	2.1			98	108	90	95	94	77
	0.84	0.9	1.32	2.17	1.97			105	92	92	92	87	88
Figure3D	Normal	1h	2h	4h	8h		Figure3H	0μM	5μM	10μM	50μM	100μM	200μM
	0.95	0.92	0.87	0.63	0.45			5.2	4.6	6.1	6.8	5.2	9.6
	0.8	0.83	0.82	0.73	0.33			3.2	3.9	5.3	5	4.6	11
	0.75	0.72	0.69	0.67	0.29			4.8	2.8	4	4.55	6.4	7.7
	0.85	0.88	0.81	0.58	0.35			2.5	4.2	4.2	4.6	6.7	8.3
Figure3E	Normal	1h	2h	4h	8h		Figure3I	0μM	5μM	10μM	50μM	100μM	200μM
	0.85	0.82	0.47	0.33	0.11			1.2	1.3	1.1	1.3	1.4	1.6
	0.7	0.73	0.42	0.33	0.05			1.15	1.2	1.3	1.5	1.6	2
	0.65	0.61	0.39	0.37	0.09			0.8	0.85	0.9	0.9	0.9	1.7
	0.75	0.78	0.51	0.28	0.07			0.85	0.9	0.95	1.2	1.1	1.4
Figure3F	Normal	1h	2h	4h	8h
	0.15	0.12	0.27	0.33	0.35
	0.08	0.18	0.32	0.43	0.43
	0.07	0.07	0.36	0.39	0.33
	0.12	0.08	0.41	0.28	0.31

## Sheet: Figure4
Figure4B	Normal	Ctrl	DMSO	Nuciferin
	0.299685	1.0536	0.994884	0.551163
	0.305744	1.32212	0.858297	0.637362
	0.176759	0.970356	1.061	0.483769
	0.196759	1.0536	1.38377	0.658297
Figure4C	Normal	Ctrl	DMSO	Nuciferin
	0.85	1.95	1.875	1.55116
	1.1	2.31	2.31	1.63736
	1.15	2.6	2.5	1.38377
	0.9	2.17	2.27	1.7583
Figure4E	Normal	Ctrl	DMSO	Nuciferin
	0.8	2.95	2.875	1.95116
	1.1	2.31	2.31	1.63736
	1.2	3.6	3.5	2.18377
	0.9	2.17	2.27	1.5583

## Sheet: Figure5
Figure5C	Normal	DMSO	10nM	20nM	50nM	100nM	200nM
	0.85	0.88	0.95	1.12	1.95	1.845	1.96
	1.1	1.15	1.31	1.42	1.63	2.61	2.77
	1.05	0.97	1.25	1.3	1.78	2.25	2.34
Figure5E	Sham	AMI	Nuciferin
	0.81	0.25	0.551163
	0.9	0.31	0.637362
	0.7	0.4	0.423769
	0.85	0.27	0.558297
Figure5F	Sham	AMI	Nuciferin
	0.91	0.35	0.551163
	0.95	0.31	0.637362
	0.7	0.4	0.423769
	0.85	0.27	0.658297
Figure5H	Normal	1h	2h	4h
	0.71	0.45	0.15	0.25
	0.8	0.61	0.31	0.31
	0.6	0.5	0.2	0.2
	0.85	0.47	0.27	0.27
Figure5I	Normal	1h	2h	4h
	0.71	0.45	0.15	0.22
	0.82	0.67	0.31	0.31
	0.62	0.5	0.25	0.2
	0.89	0.47	0.27	0.27

## Sheet: Figure6
Figure6B	Normal	Ctrl	DMSO	Nuciferin	N+wortmannin
	0.72	0.15	0.15	0.35	0.21
	0.8	0.21	0.23	0.51	0.3
	0.63	0.2	0.2	0.6	0.3
	0.815	0.27	0.17	0.47	0.25
Figure6C	Normal	Ctrl	DMSO	Nuciferin	N+wortmannin
	0.72	0.15	0.14	0.38	0.22
	0.8	0.21	0.23	0.61	0.3
	0.6	0.16	0.15	0.55	0.39
	0.715	0.22	0.17	0.42	0.29
Figure6D	Normal	Ctrl	DMSO	Nuciferin	N+wortmannin
	0.12	0.45	0.44	0.18	0.42
	0.07	0.51	0.27	0.21	0.3
	0.1	0.36	0.35	0.29	0.39
	0.155	0.28	0.47	0.22	0.29
Figure6F	Normal	Ctrl	DMSO	Nuciferin	N+wortmannin
	0.82	2.95	2.875	1.95116	2.35
	1.08	2.71	2.91	1.7373	2.71
	1.18	3.7	3.5	2.28377	3.3
	0.92	2.37	2.27	1.5583	2.17
Figure6G	Normal	Ctrl	DMSO	Nuciferin	N+wortmannin
	0.83	1.95	1.975	1.45116	1.875
	1.08	2.31	2.31	1.63736	2.31
	1.17	2.9	2.8	1.38377	1.9
	0.92	2.47	2.27	1.8583	2.27

## Sheet: GSE147365.normalize
id	GSM4427404_CON	GSM4427405_CON	GSM4427406_CON	GSM4427407_CON	GSM4427408_CON	GSM4427409_CON	GSM4427410_AMI	GSM4427411_AMI	GSM4427412_AMI	GSM4427413_AMI	GSM4427414_AMI	GSM4427415_AMI
Aaas	2.02248	2.09852	1.86045	1.74154	1.74877	1.89302	1.74877	1.8356	1.8538	2.0189	1.91249	1.85225
Aacs	1.05567	0.948624	1.10003	1.08078	1.01377	1.26521	1.66394	1.28155	2.10071	1.79754	1.63567	0.98669
Aadac	0	0	0	0	0	0.0756069	0	0	0	0.0430778	0	0.0537729
Aadacl2fm1	0	0	0	0	0	0	0	0	0	0	0	0.0168899
Aadat	0	0.0477714	0	0	0	0	0	0	0	0	0	0
Aagab	2.43147	2.35598	2.41594	2.32229	2.2503	2.36701	2.22367	2.12076	2.20964	2.38436	2.1421	2.44981
Aak1	1.50697	0.643479	1.61453	2.03008	0.845655	2.37199	0.642473	0.7247	0.434463	1.75493	0.90068	1.55908
Aamdc	2.74475	3.02124	2.58153	2.75946	2.54969	2.5609	2.15773	2.17005	2.4111	2.30091	2.02891	2.41016
Aamp	4.38379	4.62043	4.52934	4.59599	4.47984	4.52552	4.39949	4.44158	4.53689	4.47984	4.42798	4.65365
Aanat	0	0	0	0	0.105385	0	0	0.0326177	0	0	0.037849	0.111126
Aar2	2.88509	3.00038	2.78608	2.92799	2.58182	2.79314	2.58254	2.56518	2.65027	2.67838	2.38866	2.75036
Aard	0	0	0.0871562	0	0	0	0.215554	0.147772	0.297771	0.184442	0.194752	0.0595178
Aars	3.0024	2.99349	2.90591	2.81217	2.86789	2.83054	2.99602	3.02442	3.05459	3.05735	3.20419	2.85695
Aars2	3.22315	2.98259	2.98847	3.06759	3.23118	3.06661	2.52607	2.29888	2.60917	2.90958	2.54408	2.72458
Aarsd1	3.25482	3.38042	3.33905	3.30425	3.2388	3.25384	2.74285	2.57519	2.69819	3.02245	2.66438	3.30029
Aasdh	1.45357	1.29783	1.21155	1.40722	1.34218	1.24756	1.11222	0.872826	0.951262	0.947507	0.838551	1.27453
Aasdhppt	3.47725	3.62671	3.58091	3.59152	3.37925	3.47526	3.17184	3.06924	2.79442	3.11047	2.79063	3.1398
Aass	0.250566	0.336669	0.338225	0.384666	0.278945	0.0749743	0.422636	0.453353	0.264939	0.275332	0.233622	0.0958233
Aatf	2.14272	2.28971	1.90954	2.22225	2.16434	1.9093	1.84496	1.89244	2.07256	1.88738	1.82162	2.0565
Aatk	0.878751	0.91159	0.905452	0.895317	0.881171	0.875316	0.816214	0.757814	0.663142	0.804753	0.452021	0.788722
AB124611	0.57132	0.971593	1.09805	0.841685	0.618288	1.02369	1.56339	1.51403	1.60306	1.18435	1.62542	1.05366
Abat	1.90984	2.03806	1.42573	1.61433	2.07044	1.65021	2.01532	1.97901	1.71844	2.0765	1.90673	1.59618
Abca1	2.3217	1.99	2.21386	2.31673	2.44387	2.37	3.02225	2.91303	2.4746	2.45025	2.63068	2.3399
Abca12	0.539079	0.705516	0.565195	0.509434	0.796678	0.669021	0.217194	0.186119	0.16402	0.209501	0.120747	0.460668
Abca13	0.0322185	0	0	0	0	0	0.000319373	0	0	0	0.000769365	0.00940917
Abca14	0	0	0	0	0	0	0	0	0.0116271	0	0	0
Abca16	0.0357888	0	0	0	0	0	0	0	0	0	0	0.0110514
Abca2	3.52782	3.16907	3.27677	3.00078	3.29501	3.24733	3.2021	3.10898	2.88869	3.1075	2.97655	3.14216
Abca3	1.96882	1.89866	2.03714	1.93298	2.06642	1.96088	2.23819	2.3128	1.86974	1.91197	2.79821	2.00558
Abca4	0.599358	0.518814	0.510104	0.51219	0.509265	0.667613	0.331929	0.373482	0.300369	0.241503	0.13804	0.651058
Abca5	1.04744	1.09954	1.09348	0.95912	1.32166	1.12361	0.896402	0.924187	0.738127	0.908944	0.915961	0.945047
Abca6	1.87904	1.63158	1.88172	1.58775	1.84658	2.15183	1.628	1.76702	1.24985	1.24638	1.06724	1.67651
Abca7	1.75707	1.92423	1.72026	1.79234	1.7869	1.81677	1.79754	1.75285	1.60892	1.78341	1.63335	1.71363
Abca8a	4.07796	3.85456	4.04631	3.96231	3.91614	4.19302	4.42477	4.47632	3.9475	4.1161	3.94928	4.12391
Abca8b	2.19023	1.99077	2.21228	2.16721	2.12831	2.2372	2.31524	2.50278	1.89552	2.22824	1.88898	2.18794
Abca9	2.25835	1.95378	2.21291	2.16096	2.17121	2.30995	2.89327	3.02906	2.39396	2.39971	2.58942	2.27496
Abcb10	3.78716	3.63401	3.85456	3.7408	3.81923	3.78135	3.24455	3.13798	3.05032	3.43459	2.92295	3.58991
Abcb11	0.0396794	0.0309699	0	0	0	0.0280977	0.00925698	0.0211904	0	0.0233362	0	0.0135594
Abcb1a	2.68386	2.8378	2.94517	2.7817	2.69445	2.95229	2.62183	2.59589	2.37199	2.31311	2.15632	2.64698
Abcb1b	1.11173	1.41561	1.11647	1.20541	1.29957	1.21345	1.30399	1.49992	1.02745	1.15599	0.998694	1.20861
Abcb4	2.44662	2.59707	2.38018	2.19874	2.51151	2.30772	2.01484	1.87688	1.6783	2.17079	1.78938	1.968
Abcb6	2.62134	2.71516	2.46842	2.48158	2.57873	2.54561	2.15552	2.00369	2.12416	2.42686	2.00319	2.44387
Abcb7	3.43162	3.39814	3.54599	3.40826	3.45151	3.66538	3.10984	3.1095	2.66249	3.07511	2.66579	3.32665
Abcb8	4.03154	4.21084	3.96364	3.92866	3.99675	3.87427	3.5009	3.41816	3.25161	3.70859	3.2021	3.77494
Abcb9	2.07418	2.07464	1.84449	1.84193	1.89484	1.89466	1.23734	1.21257	1.13333	1.59038	1.16242	1.48969
Abcc1	1.93684	1.81447	1.85359	1.70427	1.91087	2.05067	1.75493	1.85574	1.94676	1.8356	1.99635	1.96282
Abcc10	0.895129	0.959413	0.967	0.857172	0.972283	0.923771	0.721909	0.717689	0.735016	0.860649	0.756504	0.97478
Abcc12	0.0361857	0.0262974	0	0	0	0	0	0.00429455	0	0.0122305	0.0057717	0
Abcc2	0.0346551	0	0	0.0310561	0.0657107	0	0.00145989	0.0035548	0	0	0.00362211	0
Abcc3	0.323262	0.356968	0.537685	0.44092	0.488077	0.366584	0.845655	1.071	0.572825	0.929795	1.03016	0.577605
Abcc4	1.99661	1.85179	1.91521	1.87567	1.9088	1.8356	1.70987	1.73505	1.6009	1.79134	1.67368	1.71824
Abcc5	2.26986	2.30751	2.38928	2.37061	2.34644	2.59589	2.74833	2.73908	2.348	2.53457	2.74404	2.59307
Abcc6	0	0	0	0	0	0	0.0372684	0.00499263	0.0178713	0.0129467	0	0
Abcc8	2.54206	2.75305	2.60769	2.52903	2.71516	2.64941	2.10326	2.05067	2.00654	2.24157	1.64904	2.70424
Abcc9	5.67294	5.60301	5.68951	5.26007	5.81244	6.02348	5.10934	4.96299	4.73204	4.59859	4.25564	5.61276
Abcd1	3.51476	3.42061	3.31405	3.28509	3.27647	3.42963	3.32154	3.33859	2.95746	3.25903	2.94726	3.35013
Abcd2	1.47378	1.4103	1.42161	1.09652	1.16125	1.47352	1.51664	1.26417	1.53302	1.44176	0.802941	1.21676
Abcd3	4.11239	4.26502	4.29678	3.82008	4.34645	4.40276	3.77454	3.69977	3.52462	3.52586	3.16295	4.14603
Abcd4	1.15766	1.12798	0.996165	1.10089	1.00665	0.968036	1.0752	1.06724	1.01192	0.996416	1.10603	1.00451
Abce1	3.69524	3.47405	3.74889	3.54087	3.50726	3.77494	3.52297	3.42103	3.35105	3.52412	3.48588	3.52462
Abcf1	4.61337	4.59798	4.51873	4.52236	4.5431	4.57334	4.28542	4.45037	4.21933	4.4753	4.29524	4.53976
Abcf2	4.61128	4.48859	4.5495	4.45456	4.36162	4.50023	4.18843	4.14139	4.06337	4.39294	4.12391	4.34998
Abcf3	3.76488	3.77419	3.77454	3.77654	3.77892	3.66305	3.59934	3.54576	3.54529	3.73712	3.55354	3.754
Abcg1	1.2276	0.935601	1.15843	1.62429	1.23824	1.44128	1.62848	1.59335	1.58615	1.52063	2.28373	1.30698
Abcg2	2.27684	2.34083	2.16754	2.29734	2.13243	1.90094	2.03599	2.12122	2.01708	2.1184	1.90906	2.05271
Abcg3	0.240544	0.177821	0.281068	0.242791	0.289985	0.215432	0.323809	0.393633	0.353715	0.402054	0.0811704	0.12422
Abcg4	0.112462	0.0411313	0.080629	0.0826363	0.123845	0.0278832	0.0608897	0.0829395	0.129063	0.148924	0.186014	0.0657438
Abcg5	0	0.129203	0	0	0.0432321	0	0	0	0	0	0	0
Abcg8	0	0	0	0	0	0	0	0	0.0181383	0.0160849	0	0
Abhd1	0.961237	1.12361	1.28833	0.872516	1.2405	0.742061	0.44914	0.652131	0.956815	0.664052	0.508942	1.19443
Abhd10	2.16474	2.08938	2.06222	2.21909	2.13927	2.02974	1.78392	1.80787	1.87567	1.87226	1.68117	1.92987
Abhd11	3.71016	4.06132	3.71658	3.59894	3.78508	3.48449	2.85607	2.82818	3.30029	3.4863	3.08556	3.38308
Abhd11os	1.0837	0.981535	0.839024	0.809079	0.824155	0.64323	0.92518	0.796435	1.23774	0.960499	1.31218	0.873948
Abhd12	3.28444	3.65234	3.58827	3.64742	3.68466	3.60416	3.78292	3.85997	3.75231	3.75476	3.68311	3.42991
Abhd12b	0	0	0	0	0	0	0	0	0	0	0	0
Abhd13	2.33867	2.28937	2.47642	2.21195	2.3834	2.49851	2.21602	2.19042	2.18345	2.13504	2.16754	2.64527
Abhd14a	2.33916	2.60816	2.51663	2.46975	2.32984	2.16898	2.2307	2.38629	2.29852	2.54099	2.4204	2.36966
Abhd14b	2.34585	2.52204	2.24239	1.95856	2.25317	2.2007	2.36225	1.915	1.4169	2.42265	1.98726	1.93566
Abhd15	0.716609	0.519533	0.744953	0.711687	0.740297	0.468383	1.14644	1.18043	1.10403	0.904778	0.951031	0.965787
Abhd16a	3.98397	3.96161	3.98784	3.95222	3.99782	3.77609	3.82194	3.79222	4.03576	3.90017	4.00194	3.92414
Abhd16b	0	0.0729315	0	0	0	0	0	0.038522	0.0726301	0	0.159106	0.133887
Abhd17a	3.65234	3.8355	3.70151	3.90622	4.08075	3.47278	3.88973	3.90396	4.30673	3.74189	3.88874	4.05567
Abhd17b	2.42579	2.31105	2.45992	2.53842	2.43125	2.46474	2.37876	2.44734	2.46534	2.49338	2.42855	2.37826
Abhd17c	2.67634	2.69084	2.67039	2.8209	2.70536	2.48424	2.23881	2.26916	2.25166	2.56918	2.248	2.62158
Abhd18	2.61189	2.77306	2.63546	2.8408	2.92416	3.02225	2.62386	2.53698	2.04766	2.51544	1.47352	2.82579
Abhd2	2.04598	1.84955	2.24619	1.99693	2.06189	2.224	2.4245	2.52447	2.40993	2.24999	2.89403	2.26711
Abhd3	1.83254	1.65604	1.61088	1.56022	2.0254	1.35772	1.17652	1.12935	1.31082	1.53548	1.33498	1.50362
Abhd4	3.88607	3.95833	4.02036	3.86419	3.93861	3.91846	3.9547	4.19084	4.03222	4.15526	4.16611	4.03521
Abhd5	3.28185	3.33409	3.17657	3.24196	3.09971	3.13066	2.76038	2.86021	2.93127	3.0453	2.63546	3.08771
Abhd6	2.32984	2.38098	1.85197	2.03296	2.17773	2.06007	1.94709	1.68574	1.85751	1.94573	1.85225	1.91087
Abhd8	2.23649	2.2307	2.29969	2.12134	2.62441	2.30562	1.61669	1.54137	2.40001	1.98457	2.09479	2.23597
Abi1	2.8205	2.70724	2.78146	2.89505	2.6021	2.80766	2.89641	2.94691	3.13225	2.57702	3.38111	2.88756
Abi2	0.596272	1.75015	0.53733	0.606387	0.713479	0.710266	0.513674	0.543558	0.415881	0.501871	0.514907	0.756424
Abi3	2.26296	2.0233	1.88898	2.49566	1.98608	2.15632	2.37229	2.47144	2.1754	2.39366	2.13479	1.95823
Abi3bp	1.49752	1.56643	1.45982	1.70786	1.40139	1.4189	4.32273	4.30489	4.3508	4.83069	5.61694	2.7211
Abitram	0.98824	0.850205	0.744439	1.02006	0.823592	1.05011	0.850205	0.80223	0.835349	1.04268	1.03707	0.85971
Abl1	2.51254	2.48451	2.56124	2.48451	2.46444	2.68581	2.62602	2.70424	2.59188	2.57048	2.78905	2.87517
Abl2	1.04869	1.88156	0.956815	0.799237	0.994905	2.19106	1.04543	0.972987	1.67651	0.70043	0.791772	1.00415
Ablim1	3.49657	5.03767	4.38066	4.38928	4.5806	4.75823	5.02207	4.29033	4.3544	3.96533	2.7111	4.12922
Ablim2	1.48406	1.5052	1.33724	1.38173	1.80686	1.52996	0.952071	0.930341	0.863366	0.936067	0.635048	1.49885
Ablim3	3.5209	3.6462	3.70768	3.85456	3.36887	3.75231	3.77218	3.81378	3.2328	3.4991	3.01109	3.75577
Abr	2.04692	2.10718	2.16434	2.14232	2.27456	2.34429	2.26534	2.43509	1.98269	2.1404	2.20779	2.19465
Abra	3.71043	3.70369	3.1514	3.86706	3.63995	3.0567	3.55599	3.35497	3.66454	4.12191	4.02036	3.40826
Abracl	4.14139	3.86349	3.88701	3.8697	3.89266	3.99933	3.6345	3.8309	3.8282	3.20691	3.65708	3.80496
Abraxas1	2.13083	2.39513	1.94915	2.09705	2.10176	2.04234	1.53177	1.44339	1.52091	1.66088	1.38806	2.04867
Abraxas2	1.97249	1.85369	1.95891	1.98355	1.89954	1.93143	1.82967	1.77663	1.76485	1.91718	1.74277	1.92083
Abt1	1.6994	1.82465	1.87451	1.79045	1.85509	1.70502	1.55269	1.64934	1.76625	1.80487	1.54202	1.93257
Abtb1	2.1855	2.43647	2.31926	2.13083	2.206	2.10914	2.22247	2.33893	2.17752	2.15598	2.12207	2.50809
Abtb2	2.49548	2.40301	2.5626	2.54268	2.51695	2.55007	2.20429	2.07072	2.35415	2.54583	2.20429	2.32805
Abtb3	0.754768	0.282163	0.28454	0.413596	0.668413	0.299825	0.188122	0.105701	0.174155	0.0997558	0.191726	0.243285
Acaa1a	3.73941	3.59816	3.55515	3.78508	3.81471	3.65489	3.61634	3.55114	3.64373	3.68211	3.66538	3.54795
Acaa1b	0.193521	0.133375	0.110022	0	0.104244	0.119863	0.305003	0	0.472947	0.369331	0.329413	0
Acaa2	8.9715	9.11751	9.01537	8.85924	9.01537	8.9715	8.22509	8.13772	7.72399	8.30554	7.24085	8.75811
Acaca	0.88024	0.991202	0.926179	0.781665	0.921949	0.975542	1.32296	1.01723	1.30602	1.54412	1.02195	0.837012
Acacb	5.32716	5.33144	5.38786	5.03767	5.50382	5.59537	4.83069	4.76271	4.47632	4.66312	4.20347	5.4826
Acad10	1.03275	1.25403	0.897788	1.06492	1.01172	1.24019	0.659783	0.730715	0.799237	0.826864	0.682005	0.966797
Acad11	4.34808	4.32556	4.13422	4.12922	4.25667	4.10506	3.62786	3.57609	3.19462	3.78224	3.09804	3.84854
Acad12	4.0418	4.21231	4.0058	3.92587	4.16863	3.94928	3.2527	3.0465	3.09267	3.34597	3.00359	3.68856
Acad8	3.54716	3.64679	3.24699	3.24987	3.2263	3.34747	3.12136	3.06362	3.04466	3.248	2.70897	3.35629
Acad9	2.60247	2.61537	2.5871	2.45983	2.62106	2.61238	2.05556	2.23035	2.19764	2.30562	1.86974	2.62854
Acadl	8.72958	8.682	8.682	8.57453	8.88999	8.58978	8.28869	8.23231	8.19146	8.42533	7.90662	8.51386
Acadm	7.98475	8.16606	8.02584	7.91734	8.04206	8.02584	7.45315	7.2318	7.0239	7.734	6.76886	7.81434
Acads	5.8787	6.45644	5.8787	5.81244	5.90225	5.84753	5.19238	5.12164	4.97026	6.12327	4.63698	5.78495
Acadsb	3.5493	3.77654	3.59025	3.43637	3.76932	3.71187	3.3782	3.44463	3.71495	3.14257	2.77539	3.42176
Acadvl	8.05407	8.18374	8.14793	7.92559	8.14793	8.20562	7.65993	7.52696	7.42956	7.95741	7.07363	8.20562
Acan	0.0799687	0.0250171	0.0599462	0.123203	0.0309991	0.0232784	0.818405	1.00686	0.474306	1.94153	2.81022	0.239375
Acap1	0.0643171	0.390858	0.374548	0.31312	0.0776253	0.451609	0.609961	0.579115	0.510851	0.329326	0.527208	0.479902
Acap2	2.39266	2.35575	2.54468	2.41259	2.48086	2.5884	2.83596	2.89824	2.57036	2.5066	2.79314	2.60759
Acap3	1.58967	1.42573	1.7308	1.43478	1.67609	1.62817	1.75089	1.6384	1.66146	1.6181	1.8538	1.67717
Acat1	7.18468	7.2767	7.21771	7.2007	7.2007	7.32036	6.66311	6.54585	6.30952	6.91659	6.05793	7.10115
Acat2	1.93094	1.98035	1.62103	1.7869	1.80142	1.75707	1.72775	1.66303	1.95632	1.98406	1.74432	1.65717
Acat3	0.486372	0.328319	0.231862	0.438811	0.0901721	0.242666	0.3716	0.345408	0.507299	0.137278	0.341618	0.22088
Acbd3	2.39796	2.47349	2.3988	2.51326	2.39717	2.4245	2.53072	2.51809	2.52226	2.54179	2.64584	2.47642
Acbd4	1.89109	2.02961	2.09434	2.25551	2.11631	2.23161	2.08273	2.18089	2.03052	2.12001	2.3735	1.9708
Acbd5	1.86646	1.88236	1.58775	1.52686	1.80787	1.79361	1.59694	1.54516	1.39705	1.40208	1.54566	1.43389
Acbd6	1.6488	1.7257	1.64252	1.69132	1.96555	1.63068	1.30951	1.33835	1.21474	1.27453	1.4179	1.63129
Acbd7	0.488972	0.632811	0.826122	0.536447	0.545759	0	0.180363	0.357598	0.313788	0.634243	0.262421	0.216691
Accs	0.807385	0.893305	0.86583	0.556928	0.843837	0.839219	0.753826	0.82011	0.606387	0.562564	0.605979	0.744439
Accsl	0	0.049404	0	0	0	0	0	0	0	0	0	0
Acd	1.84321	1.85534	1.86604	1.69415	1.70225	1.74575	1.61336	1.73276	1.7578	1.89109	1.98521	1.78461
Ace	3.7689	3.37509	3.64117	3.77494	3.74982	3.38161	5.32582	5.59537	4.78872	4.79739	5.55036	3.87712
Ace2	0.740121	0.98669	0.683668	0.836443	0.965584	1.05798	0.524406	0.40407	0.338383	0.690384	0.321305	0.348691
Acer1	0	0.0438355	0	0.0383205	0	0	0	0	0	0	0	0
Acer2	2.206	2.03052	1.82539	2.45921	2.19313	1.83784	1.81798	1.67871	1.7381	1.63608	2.02621	2.30014
Acer3	0.815862	0.795949	0.868672	0.857482	0.811149	0.884256	0.922633	0.839024	0.681021	0.756265	0.710266	0.828622
Ache	0.587203	0.607761	0.660282	0.739762	0.656866	0.879364	0.519052	0.553037	0.851394	0.612452	0.469648	0.906141
Acin1	2.26336	2.34532	2.22285	2.37951	2.39513	2.53397	2.54035	2.56918	2.44635	2.45832	2.59589	2.52401
Ackr1	0.0969387	0.233702	0	0.26645	0.0877783	0.373237	0.162106	0.356968	0.527999	0.247959	0.525924	0.219251
Ackr2	0.0900694	0.0723675	0.613254	0.342719	0.528281	0.660612	0.518512	0.492492	1.01566	0.54857	1.25205	0.849911
Ackr3	4.50859	4.46873	4.686	4.64442	4.40643	4.46697	3.84213	3.5869	4.03884	4.54487	3.97185	4.12996
Ackr4	1.25403	1.09738	1.1469	1.10717	0.903849	1.12418	1.44927	1.51193	1.63658	1.66922	1.81481	1.49699
Acly	3.19598	3.02023	3.19678	3.1885	3.02523	3.24415	3.73567	3.65522	3.68427	4.07732	3.6799	3.3697
Acmsd	0.057675	0	0.0837928	0	0.0516449	0.0260664	0.00774042	0.0499386	0.0180845	0.0687506	0	0.0711178
Acnat1	0	0.112618	0	0	0	0.0567086	0.00771794	0	0	0	0	0
Acnat2	0	0	0	0	0	0	0.0338145	0	0	0	0.0153499	0.0317986
Aco1	3.39686	3.38011	3.52856	3.36094	3.24102	3.56546	3.42429	3.33379	3.32665	3.29553	3.16787	3.52652
Aco2	8.85924	8.81414	8.9715	8.83671	8.9715	9.04451	8.58978	8.60902	8.38139	8.682	8.22509	8.9715
Acod1	0	0.0520814	0	0	0.11015	0	0	0.020287	0.242435	0.0491731	0.0232537	0
Acot1	1.79624	2.24552	1.34776	1.26354	1.83351	1.84476	1.195	0.677439	1.18942	1.06821	0.391145	1.34346
Acot10	0.191266	0.0824992	0.0467571	0.0722032	0	0	0.0408043	0.0626017	0.0610404	0.0839906	0.0492342	0.0206572
Acot11	2.43101	2.47884	2.31354	2.2855	2.34732	2.37485	2.44612	2.51997	1.76419	2.18794	2.19064	1.93143
Acot12	0	0.0431331	0	0.0379927	0.0460957	0	0	0	0	0.0146576	0	0
Acot13	7.78355	7.70632	7.78355	7.74187	7.61043	7.65993	7.38805	7.38376	7.18468	7.4705	6.80926	7.51512
Acot2	4.69031	4.85286	4.71792	4.49895	5.05881	4.47632	3.89942	3.8282	4.10001	3.95284	3.49074	4.71563
Acot3	0.63916	0.457366	0.536447	0.426598	0.536896	0.4555	0.153372	0.158422	0.124105	0.185044	0.00549115	0.43389
Acot4	0.55405	0.435073	0.348938	0.0487598	0.596272	0.441905	0.288158	0.181774	0.169728	0.276652	0.0819014	0.275332
Acot6	0.611895	0.737257	0.679012	0.653297	0.825588	0.756265	0.471019	0.492675	0.389438	0.533665	0.453353	0.583478
Acot7	4.75823	4.83534	4.60719	4.48256	4.71792	4.70274	4.08075	4.0424	4.32112	4.2486	4.22521	4.69394
Acot8	2.24934	2.22422	2.22267	1.91018	2.25269	2.22133	1.83888	1.83092	1.97952	2.17878	1.84523	2.26592
Acot9	3.27065	3.28904	3.24561	3.34964	3.14376	3.24885	3.28875	3.59461	3.54052	3.49358	3.51876	3.37632
Acox1	5.90588	6.02618	5.8226	5.76214	6.09837	5.87527	5.59962	5.46854	5.31733	5.57725	5.20478	5.8226
Acox2	0.26645	0.203174	0.13941	0.190498	0.127606	0.0569456	0.117316	0.108714	0.121987	0.156662	0.114074	0.0425592
Acox3	1.94516	1.91365	1.8375	1.8708	1.81698	1.82285	1.99	1.93143	1.59456	1.88499	1.7578	1.7652
Acoxl	0.0530572	0.0980683	0.0766994	0	0.123546	0.0729827	0.0195435	0.00309148	0	0.0289608	0.556928	0
Acp1	2.79846	3.24733	2.78566	2.98825	2.8961	2.8539	2.95828	2.97775	2.97233	2.94817	2.9665	2.87619
Acp2	2.7031	2.83719	2.61776	2.80147	2.72958	2.67102	3.19165	3.28823	2.89178	3.0114	3.18569	2.74106
Acp4	0	0	0	0	0	0	0	0	0	0	0	0
Acp5	0.125535	0.289372	0.533129	0.575878	0.376517	0.361339	2.12098	1.46416	2.31673	1.61551	2.09245	0.926179
Acp6	1.84855	1.79942	1.64558	1.72533	1.80638	1.7652	1.13501	1.13065	1.29604	1.50055	1.02946	1.76778
Acpp	0.0480538	0.0252165	0.030595	0.0233239	0.0312094	0.0363568	0.010466	0.00738415	0.0152664	0.0485099	0.00496399	0
Acr	0	0.496593	0.420911	0.31534	0.139139	0.147725	0.152933	0.165639	0.233356	0.179872	0	0.220713
Acrbp	0.606228	0.819114	0.393633	0.863914	0.480507	0.711879	0.594115	0.558496	0.878187	0.447648	0.530411	0.631299
Acrv1	0	0	0	0	0	0	0.0161154	0.00745164	0	0	0	0.0173184
Acsbg1	0.109572	0.14479	0.178971	0.30729	0.0434986	0.129846	0.0670229	0.0863021	0.091197	0.0982337	0.0830002	0.0671664
Acsbg2	0	0	0	0	0	0	0	0	0	0	0	0
Acsbg3	0.0946938	0.0572904	0.0654504	0.0331891	0.12503	0.150558	0.0514108	0.123203	0.0725755	0.12686	0.063728	0.0765592
Acsf2	3.67705	3.54087	3.51323	3.35651	3.77157	3.34164	2.97574	2.97203	3.18627	3.36578	3.15001	3.22829
Acsf3	2.90882	2.89296	2.75946	2.71337	2.85448	2.83026	2.34377	2.39079	2.34222	2.59346	2.0008	2.91669
Acsl1	6.49063	6.35867	6.48217	6.20841	6.55657	6.54585	5.79312	5.65868	4.38827	5.87057	4.89437	6.21614
Acsl3	1.45199	1.40025	1.42014	1.33397	1.4831	1.34639	1.25779	1.35409	1.19161	1.52625	1.32785	1.35267
Acsl4	2.17377	2.08065	2.0879	2.00455	2.13054	2.20119	2.3692	2.39578	2.12831	2.13815	2.65396	2.08809
Acsl5	2.34671	2.17218	2.46933	2.44183	2.27399	2.17121	2.79874	2.84889	2.95605	2.72022	3.16063	2.57747
Acsl6	1.4796	1.52035	1.36032	1.31691	1.58955	1.45436	0.823592	0.795595	0.488077	0.960903	0.485299	1.20846
Acsm1	0	0.0606322	0	0	0.062082	0	0	0	0	0	0	0
Acsm2	0.0355338	0.025043	0.0304696	0	0.0496731	0.0233485	0	0.00377457	0.00622935	0	0.00472178	0.0284151
Acsm3	0.0408043	0	0.0316981	0.0431139	0	0.0550591	0.191496	0.0151243	0.153372	0.0792659	0.008754	0
Acsm4	0	0	0	0	0.0626777	0	0	0	0	0	0.0156464	0
Acsm5	1.42798	1.88874	1.30033	1.09275	1.51959	1.15181	0.627593	0.691462	0.268837	0.406052	0.194388	0.66919
Acss1	6.07764	6.33328	6.32452	6.27151	6.42846	6.45644	5.88295	5.71644	5.47422	5.69629	4.857	6.40819
Acss2	2.30691	2.31621	2.22542	2.2018	2.29048	2.08298	1.9285	1.84357	1.8993	2.4245	1.60539	2.11631
Acss2os	0	0.0990751	0	0	0	0	0.050895	0.0561021	0	0	0.0248318	0
Acss3	0.459806	0.343647	0.149175	0.35124	0.479723	0.509434	0.628389	0.42542	0.608662	0.213308	0.262776	0.596738
Acta1	8.83671	6.85478	7.734	7.12945	6.88285	7.00432	8.45921	8.24734	8.81414	9.60114	9.11751	7.08705
Acta2	6.24131	5.5749	6.17864	5.97387	5.77644	5.4512	6.84145	7.2007	6.29352	6.40564	7.45315	6.32749
Actb	6.51582	6.3002	6.87606	6.75858	6.54225	6.79849	7.50147	7.54274	7.79459	7.34699	8.11541	7.0101
Actbl2	0	0	0	0	0	0	0.0084257	0	0	0.0470125	0	0
Actc1	12.1835	11.9139	12.3549	12.1835	12.3549	12.3549	12.3549	12.1835	12.1835	12.3549	12.1835	12.3549
Actg-ps1	0.115142	0.10803	0	0.270163	0	0.0539073	0.0581299	0.02596	0.104761	0.0144258	0.0792659	0
Actg1	6.18217	5.87282	6.45094	6.26555	6.12666	6.31364	6.69984	6.55657	6.90981	6.96779	7.57267	6.44788
Actg2	0.839309	1.14476	0.863538	0.84614	0.744712	0.271645	2.08962	2.68547	1.22134	1.53262	2.8869	0.604779
Actl10	0	0.0839176	0	0	0.114646	0	0.0580261	0	0.0265045	0	0	0
Actl6a	2.60695	2.57702	2.55283	2.56628	2.65163	2.47238	2.30091	2.32337	2.42929	2.34532	2.39079	2.55914
Actl6b	0	0	0	0	0	0.0499246	0	0	0	0	0	0.0359292
Actl7a	0	0	0	0	0	0	0.0417003	0.0458815	0	0	0	0
Actl7b	0	0	0.0827534	0	0	0	0	0	0	0	0	0
Actl9	0.0985715	0.167623	0	0	0	0	0.00836493	0.106818	0.0303696	0	0.0214966	0
Actmap	1.39357	1.44824	1.22047	1.32166	1.43604	1.31336	1.1127	1.03918	1.02601	1.11134	1.04744	1.22465
Actn1	2.62728	2.56373	2.63298	2.51861	2.45397	2.42479	4.17359	4.38258	3.7704	3.89686	4.74306	2.98847
Actn2	8.77651	8.6309	8.60902	8.60902	8.72958	8.50223	8.6309	8.55026	8.39657	8.83671	8.41171	8.682
Actn3	0.16733	0	0	0.0254245	0.0508293	0.0431331	0.0971258	0.205193	0.363205	2.42495	0.213602	0.0322017
Actn4	4.17359	3.8215	4.13832	4.21161	4.03398	4.02036	4.65264	4.89304	4.9032	4.51229	5.13491	4.47737
Actr10	2.51827	2.65635	2.59109	2.62414	2.4318	2.52929	2.30197	2.36417	2.24046	2.6144	2.17821	2.45853
Actr1a	5.26523	5.18627	5.27839	5.15038	5.23801	5.25821	5.38994	5.39486	5.31037	5.4826	5.39932	5.31037
Actr1b	4.55776	4.51445	4.54765	4.42321	4.51585	4.62043	4.37768	4.30673	4.45456	4.57879	4.56258	4.43042
Actr2	4.27269	4.19748	4.29825	4.31158	4.34104	4.33874	4.61337	4.66881	4.39559	4.31688	4.52768	4.25978
Actr3	3.93612	3.80539	4.10732	3.91174	4.46697	4.06887	4.70274	4.76821	4.21328	4.08005	4.87525	4.48046
Actr3-ps	1.19692	1.28739	1.3914	1.33197	1.39008	1.26417	1.4903	1.56137	1.13482	1.1991	1.36735	1.36251
Actr3b	4.30939	4.53689	4.15287	4.27816	4.15869	4.30215	3.48018	3.44423	3.1783	3.75765	2.84205	3.78568
Actr5	1.01144	1.0968	1.11539	0.883558	0.892828	0.980748	1.03183	0.797728	0.912563	0.941239	0.98204	1.07976
Actr6	2.76656	2.64073	2.51014	2.72063	2.6162	2.60354	2.27021	2.37116	1.99793	2.47042	2.18119	2.30494
Actr8	1.97359	2.11324	1.99839	2.12871	2.01484	1.86133	1.58107	1.62224	1.59491	2.08065	1.61336	1.76854
Actrt3	0	0	0	0	0	0	0.0145047	0	0	0	0	0
Acvr1	1.89583	1.79876	2.03072	1.93769	1.75888	1.92873	2.27789	2.18449	2.09732	2.29006	2.58423	2.19145
Acvr1b	2.76107	2.71337	2.65719	2.79626	2.79063	2.85214	2.99932	2.944	2.56435	2.83817	2.94771	2.77634
Acvr1c	0	0.023794	0.0288465	0.0668112	0.0296913	0.0306989	0.318838	0.0801478	0.312432	0.172997	0	0.00959082
Acvr2a	2.3733	2.54561	2.51471	2.6144	2.61855	2.62366	2.27814	2.23957	2.04153	2.19042	2.00261	2.31524
Acvr2b	0.560993	0.521416	0.616568	0.324407	0.670033	0.737257	0.28425	0.325454	0.50646	0.279539	0.542564	0.548145
Acvrl1	2.79197	2.54314	2.70569	2.656	3.0442	2.39138	3.25961	3.53969	3.55874	3.69323	4.30215	2.9104
Acy1	2.02961	2.25893	1.98893	2.12947	2.04484	2.05149	1.49645	1.43294	1.38637	1.77477	1.23927	1.8953
Acy3	3.75275	3.7944	3.57153	3.50675	3.6543	3.31793	2.87334	2.72162	2.87244	2.72991	2.54925	3.4759
Acyp1	2.38955	2.49146	2.60411	2.68417	2.39138	2.58359	2.38018	2.44516	2.4605	2.31105	1.95748	2.41161
Acyp2	5.73944	5.91485	5.60301	5.98891	5.73051	5.79312	5.30878	5.25223	5.09866	5.3008	4.70864	5.6189
Ada	0.699478	0.359424	0.646678	0.794915	0.66244	0.344838	1.05116	0.956252	0.819001	0.802594	1.17938	0.583972
Adal	1.08451	1.16837	1.43737	1.57819	1.0824	1.3026	0.634651	0.665844	0.759093	0.956815	0.955309	1.09583
Adam10	3.7623	3.4863	3.80315	3.77745	3.6809	3.77788	4.10874	4.17693	3.72123	3.71766	4.05842	3.81747
Adam11	2.03162	2.1421	1.85751	2.23384	1.99793	2.18317	1.61406	1.57819	1.23692	1.3476	1.05116	2.03902
Adam12	0.239836	0.129586	0.120291	0.0811704	0.171024	0.10109	0.756004	0.755699	0.742378	0.769741	1.35052	0.229644
Adam15	3.17224	2.89234	3.05331	3.03846	3.00693	2.83284	3.43162	3.42247	3.47278	3.49592	3.62523	3.23218
Adam17	2.70205	2.51544	2.76038	2.70752	2.59238	2.83528	2.90591	3.04466	2.85238	2.90591	2.96689	2.66193
Adam19	2.1024	1.94877	2.7485	2.5066	2.09127	2.65657	2.68634	2.58668	2.6543	2.59915	2.79442	2.3735
Adam1a	0.586523	0.765841	0.560149	0.606228	0.612631	1.98501	1.47133	0.915622	0.655178	0.498869	0.404515	0.821849
Adam1b	0.269554	0.396429	0.372066	0.352063	0.422371	0.483327	0.269804	0.16285	0.182828	0.144257	0.166783	0.380099
Adam2	0.0390195	0	0	0	0	0	0	0	0	0.0164329	0	0
Adam21	0	0	0.0818375	0	0.0505525	0.0429913	0.0232413	0.0658014	0.0281376	0.0559398	0	0.0552317
Adam22	0.894661	1.13152	0.777885	0.219894	0.889572	0.94252	0.640365	0.630061	0.375496	0.581658	0.397545	0.698307
Adam23	0.216	0.290505	0.170051	0.127454	0.126275	0.168646	0.149008	0.16032	0.0994607	0.136958	0.0564271	0.102602
Adam28	0	0	0	0	0	0	0.00134993	0.00345052	0	0	0	0
Adam3	0	0.0473315	0	0	0	0	0.0229891	0.0106127	0	0	0	0
Adam30	0	0.073352	0	0	0	0	0	0	0.00928303	0.016615	0	0
Adam32	0.0555857	0.0281719	0.0634918	0.0742257	0.0830422	0.194511	0.0706487	0.088111	0	0.0317087	0.0750787	0.0539837
Adam33	0.300713	0.441905	0.215493	0.446815	0.299217	0.354222	0.676201	0.624104	0.591887	0.360414	0.483629	0.471019
Adam34	0	0	0	0	0	0	0	0	0	0	0	0
Adam34l	0	0	0	0	0	0.0219702	0	0	0	0	0	0
Adam4	0.205193	0.0997558	0.0920201	0.0859312	0.0864954	0.0489969	0.0296913	0.0355849	0.0746077	0.103087	0.151355	0.0636737
Adam5	0.0535936	0	0	0	0	0	0.156943	0.0841583	0.245728	0.0828925	0.342167	0.0203839
Adam6b	0	0.0310732	0	0	0	0	0.00935998	0	0.0136054	0.0235777	0	0
Adam7	0	0	0	0	0	0	0	0	0	0	0.0114721	0
Adam8	0.219894	0.294263	0.153653	0.331929	0.226475	0.179521	0.875427	1.05567	0.802594	1.01528	1.40883	0.325912
Adam9	3.84163	3.78824	3.82918	3.90733	3.9598	3.89266	4.56985	4.72374	4.27727	4.21231	4.77881	3.82255
Adamdec1	0	0	0	0	0	0	0.0104909	0	0	0	0	0
Adamts1	3.45223	3.13066	3.105	3.27814	3.43611	3.31161	3.41127	3.39518	3.39457	3.48169	3.77317	3.3644
Adamts10	2.50938	2.44596	2.1196	2.56885	2.22844	2.60153	3.84163	3.90791	3.69977	3.45798	4.32816	2.86224
Adamts12	0.294656	0.231367	0.529692	0.435859	0.233356	0.534709	1.1636	1.28567	1.0707	0.816386	1.06654	0.694888
Adamts13	0	0	0	0	0	0	0	0	0	0	0	0.0139522
Adamts14	0.488583	0.198831	0.46239	0.499522	0.551055	0.471322	0.511339	0.542564	0.405878	0.360016	0.583478	0.631728
Adamts15	0.678776	0.630061	0.770667	1.04989	0.772956	0.792546	1.33371	1.19046	1.33985	1.1098	1.40748	0.968036
Adamts16	0	0	0	0	0	0	0.16285	0.211352	0.0925289	0.476819	0.849911	0
Adamts17	0.0872733	0.145423	0.275212	0.225152	0.23645	0.222965	0.224734	0.245474	0.326203	0.192018	0.315627	0.383249
Adamts18	0	0	0	0	0.0291256	0	0.0011011	0.00302883	0.00682854	0	0.00126862	0
Adamts19	0.105786	0.16032	0.207349	0.225607	0.120382	0.226973	0.172084	0.210225	0.206307	0.183121	0.0526372	0.34785
Adamts2	2.01426	1.61336	2.07279	2.01426	1.68188	1.88329	4.51445	4.64776	4.43042	4.24941	5.16423	3.16458
Adamts20	0.0397418	0.0655491	0.047528	0.0302025	0.0905767	0.0597215	0.0672006	0.0850236	0.132541	0.114606	0.0577084	0.0715658
Adamts3	0.910057	0.801533	0.766471	0.630061	0.854105	1.13947	0.774888	0.828875	0.530411	0.617527	0.527529	0.851114
Adamts4	0.30357	0.123167	0.457586	0.454704	0.136408	0.230088	0.985409	1.1775	0.744712	0.820764	1.29298	0.370517
Adamts5	2.3819	2.37642	2.44063	2.51997	2.30064	2.4454	3.0114	3.16787	2.71549	2.48782	2.63956	2.19184
Adamts6	0.582114	0.671356	0.706212	0.749939	0.564202	0.51219	1.04624	1.06121	1.06535	1.11513	1.16782	0.725155
Adamts7	2.1653	2.20626	2.06302	2.098	1.99186	2.36834	1.85225	1.80663	1.43414	1.72775	1.48911	2.29379
Adamts8	0.37125	0.0953042	0.106175	0.311241	0.243462	0.199535	0.427225	0.402054	0.481564	0.401302	0.813424	0.271059
Adamts9	1.2829	0.878342	1.46239	1.49785	1.22542	1.44986	1.44986	1.4409	1.28527	1.20334	1.44368	1.69336
Adamtsl1	0.454929	0.35354	0.331472	0.324693	0.460668	0.233809	0.898277	0.984507	0.721175	0.476307	0.57114	0.412819
Adamtsl2	1.85509	0.811707	1.43222	1.90984	1.08055	1.26766	4.13832	4.50859	3.62413	3.22315	4.32273	2.40366
Adamtsl3	0.953842	0.956252	1.10579	1.03307	0.774498	1.286	2.68769	3.02001	1.85646	2.3576	3.4789	1.29721
Adamtsl4	3.26359	3.74383	3.38042	3.34655	3.21577	3.59501	3.53453	3.63721	3.45729	3.48407	3.71159	3.65294
Adamtsl5	3.53918	3.44385	3.52748	3.51367	3.69658	3.41127	3.29783	3.46459	3.69323	3.76076	4.21624	3.14592
Adap1	1.10379	1.16926	0.930341	0.950243	1.16445	0.847541	1.10356	1.01814	1.21697	0.94331	1.17073	0.96387
Adap2	2.25453	2.21682	2.36493	2.5576	2.48907	2.72086	2.72681	2.93587	2.5287	2.31085	2.60854	2.43952
Adar	1.96029	1.77032	1.82915	1.76737	1.63046	1.64934	2.07678	1.99862	2.07859	1.94789	2.04316	1.82379
Adarb1	1.72761	1.58526	1.74352	1.84986	1.61947	1.93684	2.89436	3.2021	2.098	2.42579	3.19039	1.97983
Adarb2	0.0324427	0.021595	0.0265483	0.0193776	0.0302172	0.0200046	0.000240209	0.00271366	0.0041112	0.00993756	0	0.0083459
Adat1	0.832381	0.815862	0.728271	0.686213	0.701881	0.777447	0.63934	0.622316	0.487428	0.558763	0.585631	0.696194
Adat2	1.31252	1.26812	1.03232	1.18823	0.977355	1.10667	0.931036	0.923254	1.26165	0.785443	0.757681	0.987342
Adat3	0	0	0	0.57372	0	0.244262	0.0276264	0.0418989	0.208486	0	0.309861	0
Adck1	2.56955	2.57064	2.6423	2.58605	2.49267	2.42611	2.01829	2.00384	1.91018	2.45574	1.83304	2.4022
Adck2	1.62269	1.77269	1.67806	1.49522	1.82915	1.62989	1.49467	1.56993	1.80265	1.70263	1.59753	1.85618
Adck5	1.28912	1.1423	1.17163	1.25093	1.18622	1.08751	1.11952	1.28652	1.31454	1.09583	1.33035	1.33584
Adcy1	0.729626	0.663142	0.793795	0.680274	0.749677	0.996416	0.486217	0.508857	0.320419	0.397545	0.279815	0.878922
Adcy10	0.038029	0.0210226	0.0280137	0	0	0	0.0136196	0.00631132	0.00448431	0	0.00115975	0
Adcy2	0.0445237	0.16406	0.0840874	0.110753	0	0.0572904	0.391021	0.407946	0.323355	0.526562	0.854515	0.0967957
Adcy3	0.913225	0.839219	0.842931	0.849744	0.944723	0.699226	1.23774	1.31536	1.2364	1.37806	1.59974	1.04989
Adcy4	2.57519	2.33472	2.46633	2.43807	2.4988	2.52625	2.55794	2.5609	2.57443	2.45921	2.60001	2.7219
Adcy5	3.90622	3.57455	3.81411	3.59365	3.98004	3.92029	3.73022	3.7045	3.57246	3.69888	3.44788	3.95618
Adcy6	4.69563	4.93673	4.74732	4.8609	4.92465	5.07679	4.74732	4.63889	4.39766	4.58868	4.46159	5.07922
Adcy7	1.72114	1.19289	1.57791	1.55683	1.53744	1.72329	3.1937	3.65185	2.72458	3.19431	3.18919	2.28847
Adcy8	0.170861	0.278945	0.102278	0.0962468	0.207628	0.122316	0.035552	0.0454318	0.097357	0.063728	0.15952	0.165241
Adcy9	2.49504	2.26534	2.47144	2.06614	2.57443	2.80403	2.18119	2.28223	1.80705	1.72008	1.77703	2.56199
Adcyap1r1	1.32863	0.813544	1.18522	0.463774	1.22987	1.0707	0.547413	1.00973	0.840291	1.32325	1.28504	1.21612
Add1	3.11227	3.08257	3.23588	2.9025	3.69724	3.76137	3.34469	4.09703	3.90396	3.77745	3.90069	3.23118
Add2	0.103971	0	0.0783112	0.0372913	0.0367214	0.0283785	0.0733908	0.0638329	0.101908	0.0721384	0.0414614	0.0901721
Add3	3.68659	3.61133	3.98116	3.8215	3.81378	3.99213	4.1857	4.10217	3.98397	4.01611	3.76806	3.89801
Adgb	0	0	0	0	0.0332116	0.0248459	0.0531703	0.0493509	0.0250572	0.0338473	0.00745164	0.0120833
Adgra1	0	0.0454318	0	0	0.0533386	0.0825336	0.104605	0.123957	0.093422	0.0955176	0.118984	0.0250501
Adgra2	2.0189	1.45917	1.87357	1.79108	1.70726	1.52176	2.78414	2.88262	2.18744	2.44063	3.08172	2.13719
Adgra3	2.03883	1.8044	1.97201	1.96413	1.99421	1.88429	2.09597	2.04802	1.89329	2.1421	2.08579	2.04558
Adgrb1	0	0.0326406	0.0423081	0.0189578	0.0280977	0	0.00124111	0.00493062	0.00576695	0.0118362	0	0.0582528
Adgrb2	0.375902	0.396225	0.493059	0.394382	0.611208	0.527208	0.300833	0.363583	0.430465	0.330692	0.327126	0.563409
Adgrb3	0	0.0277067	0	0.019078	0	0	0	0	0.00440568	0	0	0.00853525
Adgrd1	0.879364	0.801943	0.834804	0.992821	0.746251	1.03645	2.20041	2.31776	1.97572	1.41652	1.75399	1.37085
Adgre1	2.50686	2.17848	2.42358	2.34876	2.201	2.20659	3.74237	3.88973	3.52586	3.27894	3.96161	2.36017
Adgre4	0.479902	0.206744	0.488263	0.521416	0.301438	0.2388	0.325995	0.308722	0.490409	0.219465	0.179383	0.179076
Adgre5	3.52982	3.1075	3.37198	3.37263	3.3487	3.46825	3.62713	3.57718	3.61031	3.65185	3.72871	3.60325
Adgrf1	0	0	0.0405893	0	0.0415031	0.0354898	0	0	0.0176957	0.0157863	0	0
Adgrf2	0.0515271	0.0780878	0	0.038029	0.0916604	0.179153	0.0124964	0.0230985	0.0229751	0	0	0.0993244
Adgrf3	0.079646	0	0.101844	0	0.0462277	0.0707091	0	0	0	0.0395614	0	0.0191281
Adgrf4	0	0.264347	0.165241	0.0725529	0.157438	0.041719	0.0410534	0.031039	0.0878488	0.0423081	0.0566971	0.107036
Adgrf5	4.8228	4.62629	4.89145	4.76586	4.71563	5.01712	4.89145	4.99256	4.20031	4.59256	4.24341	4.93921
Adgrg1	3.21261	3.19678	3.11301	3.67153	3.22506	3.19598	3.24249	3.25925	3.12927	3.29122	3.24656	3.34374
Adgrg2	0.27773	0.191726	0.206464	0.329666	0.270904	0.309719	0.686213	0.716609	0.656246	0.708292	0.767069	0.414653
Adgrg3	0.356673	0.415173	0.244789	0.372471	0.446815	0.274648	0.526235	0.54607	0.509027	0.464872	0.300591	0.426598
Adgrg4	0	0	0	0	0	0	0.000321771	0.00279879	0	0	0	0
Adgrg5	0	0.0447121	0.0463521	0.0317087	0.0479366	0.0411313	0.122975	0.108948	0.202052	0.0874202	0.206165	0.0905767
Adgrg6	0.330971	0.348856	0.28122	0.285447	0.296329	0.229236	0.312273	0.425018	0.218828	0.234334	0.45354	0.267914
Adgrg7	0	0	0	0	0.0435635	0	0.00866247	0	0	0	0	0.0131097
Adgrl1	1.62672	1.61965	1.53015	1.90303	1.34864	2.05809	1.78938	1.35816	1.71872	2.10685	1.62672	1.54202
Adgrl2	2.50169	2.3733	2.65504	2.41622	2.60524	2.54408	2.28403	2.29132	2.22449	2.21522	2.15946	2.62561
Adgrl3	0.0799226	0.156346	0.175506	0.214054	0.216255	0.192614	0.0882046	0.110821	0.0766994	0.111697	0.110022	0.165137
Adgrl4	4.11393	3.92029	4.27382	4.21479	4.0424	3.97278	4.16123	4.2197	3.76991	4.03824	3.68856	3.92866
Adgrv1	0.0371504	0.0234532	0.0281376	0.0229751	0.0269157	0.0221342	0.00769072	0.00333016	0.00611646	0.0143963	0.00165817	0.0103758
Adh1	2.7433	3.27566	2.18419	3.48653	2.56885	2.46129	2.97203	3.27238	2.12756	2.31019	2.25551	2.43789
Adh4	0	0	0	0	0	0	0	0	0	0	0	0
Adh5	3.94693	3.9444	3.90669	3.83419	3.75546	3.84213	3.44258	3.5386	3.61323	3.69614	3.32975	3.77218
Adh6a	0	0	0	0	0	0.048627	0	0	0	0	0	0
Adh6b	0	0.023756	0.0562631	0.0717923	0.0593449	0.0462509	0.00336171	0.00600949	0.0218843	0.0346181	0.0227579	0.0779955
Adh7	0	0.159444	0.0531969	0	0.0418808	0	0.0416423	0.0427302	0.0087017	0	0.00237587	0.016595
Adhfe1	4.1679	4.37826	4.41269	4.29678	4.20762	4.25004	3.46629	3.2492	3.28067	3.56613	2.69746	4.1013
Adi1	4.2867	4.40512	4.31052	4.42545	4.26422	4.28869	3.67499	3.48982	3.53324	3.86764	3.51323	3.98004
Adig	0.908944	1.09772	0.522724	0.764741	1.05281	0.688837	1.12464	0.323571	1.41295	0.872516	0	0.476014
Adipoq	0.224244	0	0	0.380439	0.0887433	0.240331	3.85813	1.29635	4.4753	3.2328	0.0556732	0.171322
Adipor1	4.99952	5.03576	5.13151	5.041	5.05355	5.08627	4.84907	4.82427	4.83729	4.96518	4.72519	5.07679
Adipor2	4.29678	3.98964	4.06193	4.2261	4.07892	4.0847	4.17408	3.97727	3.85213	3.99721	3.63494	3.97671
Adissp	2.24046	2.24858	2.14702	2.17915	2.05633	2.21211	2.27953	2.17377	2.43991	2.30334	2.19975	2.35247
Adk	4.29964	4.4043	4.24555	4.18448	4.15713	4.21479	3.52652	3.50784	3.44463	3.9444	3.17972	3.9746
Adm	2.69561	2.7225	2.94166	2.86274	2.49504	2.44767	2.70384	2.67733	2.77634	2.409	2.12001	2.69425
Adm2	0	0	0	0.0828309	0	0	0	0	0	0.049505	0	0
Adnp	3.36842	3.48484	3.46825	3.41686	3.50956	3.63358	3.6262	3.6345	3.33012	3.48276	3.3866	3.54286
Adnp2	2.0291	2.01013	2.10993	2.04316	2.21945	1.98145	2.0418	2.04623	1.96223	2.05149	2.07626	2.02647
Ado	2.56053	2.49029	2.57383	2.57928	2.61189	2.59859	2.40514	2.34876	2.46496	2.66249	2.50901	2.48139
Adora1	1.68004	1.42484	1.63903	1.73657	1.42138	1.97849	1.44254	1.37253	1.55616	1.57111	1.23962	1.744
Adora2a	2.17321	1.7916	2.30403	2.00436	2.18061	2.05473	1.9997	1.94852	1.9093	2.03599	1.94405	2.51272
Adora2b	0.592927	0.560446	0.505238	0.845494	0.768858	0.510851	0.570904	0.470628	0.4643	0.382362	1.10635	0.425324
Adora3	0.190458	0.286729	0.218687	0.13085	0.209787	0.138409	0.0544497	0.0775851	0.104209	0.0905555	0.129169	0.0419912
Adpgk	1.14002	1.04213	1.07731	1.08007	0.857172	1.11616	0.890385	0.911271	0.972987	0.960121	1.12397	1.14576
Adprh	4.49222	4.37009	4.68168	4.51585	4.56516	4.52934	4.50255	4.46159	4.73328	4.73204	4.69563	4.57977
Adprhl1	6.08881	6.05434	5.84753	6.00525	6.13554	5.91131	5.66576	5.52564	5.83145	6.09515	5.87527	5.93848
Adprm	1.70368	2.33939	1.70469	2.1868	2.00369	1.87567	1.69067	1.79638	1.83389	1.65573	1.6562	2.0491
Adprs	2.16702	1.98324	1.99421	2.23337	2.42538	2.1184	1.6564	1.59992	2.10128	1.96335	2.2595	2.36834
Adra1a	1.25183	1.88429	1.8118	1.46599	1.938	1.50411	1.1897	1.16708	0.96107	0.880543	0.784347	1.88329
Adra1b	2.78414	2.98106	3.14886	2.8378	3.6107	3.20824	2.26986	2.15773	2.0405	2.35024	1.50478	3.2033
Adra1d	1.57376	1.20285	1.4771	1.4547	1.29859	1.63335	0.763687	0.805677	0.862707	1.21612	0.745148	1.16865
Adra2a	0	0.0382175	0.0408623	0.0337333	0	0.0356657	0.132749	0.10272	0.288701	0.217789	0.329728	0.0165586
Adra2b	0.235595	0.343924	0.216074	0.670847	0.365893	0.374548	0.247092	0.300833	0.118208	0.297629	0.100868	0.498124
Adra2c	0.0499574	0.0748716	0.228755	0.160223	0.211949	0.223488	0.0785889	0.0836826	0.0687506	0.181254	0	0.13881
Adrb1	2.6931	2.42929	3.12898	2.25865	3.06457	2.94753	1.91676	1.80729	2.57064	2.05271	1.92398	2.5913
Adrb2	1.15147	1.26184	1.22446	1.62551	1.2438	1.52091	1.31454	1.20259	1.19534	1.06654	1.67151	1.25762
Adrb3	0	0.0679702	0	0.121135	0	0.05381	0.746454	0.100266	0.969896	0.669469	0.167912	0.0184098
Adrm1	3.40543	3.36925	3.51116	3.37231	3.39374	3.44563	2.91101	2.92329	3.55354	3.45117	3.3487	3.07266
Adrm1b	0.661396	0.719025	0.787364	0.786574	0.828239	0.965584	0.39914	0.578357	0.864199	0.640733	0.310853	0.653033
Adsl	3.48072	3.26169	3.2063	3.11567	3.13225	3.15462	2.72505	2.94856	2.65308	2.9727	2.69501	3.06984
Adss	1.88352	1.77787	2.03997	1.93235	1.83488	1.73023	2.27524	2.32945	2.42756	2.24216	2.53098	1.90394
Adssl1	5.71402	5.92198	5.81412	5.77079	5.98071	5.83358	5.40103	5.41169	5.34039	5.29679	5.32582	5.80124
Adtrp	0	0	0	0	0	0	0.0787893	0.0176026	0.111756	0	0	0
Aebp1	2.40455	2.52967	1.89059	2.24505	2.19023	1.75493	4.98901	5.22642	5.13022	4.53061	5.70395	3.36842
Aebp2	1.96312	2.09597	1.92291	2.21602	2.01679	2.00344	1.87688	1.82635	1.92423	1.79403	1.92606	2.02621
Aen	2.9148	2.85885	2.72583	2.79314	2.75444	2.84743	2.48948	2.47942	2.57519	2.66697	2.61409	2.63414
AF067061	0	0	0	0	0	0	0	0	0	0.0130259	0	0
Afap1	1.36495	1.45357	1.42739	1.48095	1.36672	1.54258	1.76702	1.84055	1.44599	1.46856	1.81577	1.52202
Afap1l1	4.96299	4.79047	5.01138	4.89736	4.80114	5.32368	4.76994	4.79047	4.57085	4.61337	4.32912	5.19448
Afap1l2	0.750659	0.548145	0.743503	0.654323	0.679547	0.60685	1.03867	0.994355	0.989283	0.780786	0.654902	0.84052
Afdn	2.62158	2.42611	2.86983	2.65308	2.81576	2.99602	2.8254	2.79685	2.45079	2.63449	2.66093	2.83693
Aff1	2.81602	2.83994	2.90882	2.85607	2.86251	3.09426	2.97951	3.01436	2.4907	2.70384	2.80818	2.85238
Aff2	0.288907	0.243161	0.340668	0.16222	0.409272	0.40407	0.370767	0.305439	0.223682	0.178709	0.279468	0.447961
Aff3	0.610182	0.557714	0.517562	0.519886	0.475748	0.642742	1.31009	1.33332	1.1373	1.28863	1.68128	0.825588
Aff4	2.82467	2.6816	2.82966	2.83258	2.9655	3.10378	3.21916	3.30273	2.75444	2.82995	3.0791	2.92643
Afg1l	4.17634	3.94928	3.99975	3.93919	3.93612	3.98004	3.40604	3.41917	3.1819	3.69034	3.05735	3.59768
Afg3l1	4.00868	4.05283	3.86871	3.91846	3.93919	3.83874	3.6107	3.59816	3.56439	3.86373	3.41096	3.86871
Afg3l2	5.70997	5.64528	5.72255	5.53987	5.69629	5.65868	5.37942	5.30579	5.13771	5.4568	5.05355	5.54444
Afm	0	0	0	0.0403379	0	0	0	0	0	0	0	0
Afmid	0.889831	0.670383	0.916964	1.67901	1.55683	0.749677	0.372947	0.543866	0.508373	1.22709	0.43657	0.895478
Afp	0	0	0.044366	0	0	0	0	0	0	0	0	0
Aftph	2.02116	2.07788	2.02778	2.05707	2.07936	2.04383	1.99661	2.09479	1.85197	1.91113	1.94709	1.93078
Aga	3.15534	3.3629	3.28304	3.18901	3.09221	3.06887	3.19867	3.11773	3.25482	3.03889	3.36094	3.18228
Agap1	1.36059	0.889433	1.73335	1.41561	1.3026	1.64163	1.30487	1.68091	1.13897	1.47603	1.59838	1.43478
Agap2	1.2581	1.35409	0.925582	1.26057	1.30033	1.26575	1.15822	1.14279	0.833197	1.10356	0.943843	1.29166
Agap3	3.07511	3.04947	3.2328	3.16787	3.12235	3.11047	2.98563	2.97623	3.12746	3.17553	3.38507	3.22931
Agbl1	0.0338931	0.0313086	0	0.0475739	0	0.0390912	0.00115975	0.00331943	0.0138225	0	0	0.0274552
Agbl2	0.524891	0.523821	0.515768	0.520008	0.414653	0.628389	0.210989	0.241832	0.177703	0.282454	0.220541	0.428758
Agbl3	0.305439	0.381095	0.314677	0.367248	0.320245	0.263845	0.254071	0.195029	0.172651	0.260176	0.166384	0.343647
Agbl4	0.0340662	0.0223842	0	0.0216721	0.0293559	0.0405893	0.0058253	0.0175122	0.00509022	0	0	0.0118014
Agbl5	1.1763	1.10138	1.09179	1.09549	1.03673	1.16708	0.694888	0.786068	0.756424	0.940981	0.905196	1.02675
Ager	0.0958233	0.136408	0.259599	0.203142	0.250566	0.144257	0.31271	0.278579	0.254366	0.342719	4.35368	0.209739
Agfg1	2.0578	2.20398	1.74214	2.1828	2.13535	2.33719	1.6059	2.01508	1.96312	2.14232	1.55795	2.1196
Agfg2	1.95179	1.95149	2.25865	1.77144	2.09434	2.0254	2.11932	1.64214	2.11278	2.28777	2.05556	2.16883
Aggf1	3.26169	3.2341	3.32547	3.22398	3.24851	3.22931	3.39518	3.42784	3.29637	3.41581	3.27466	3.34707
Agk	1.30911	1.32051	1.412	1.26964	1.30719	1.34776	0.956815	0.92447	1.02045	1.19814	0.958562	1.3084
Agl	3.92915	3.94559	3.95752	3.73567	3.95833	4.17408	3.64885	3.65067	3.14013	3.51089	3.0152	3.91648
Agmat	0.447406	0.268374	0.359704	0.205193	0.203974	0.296101	0.189049	0.176169	0	0.125154	0.114431	0.396429
Agmo	0.727741	0.629858	0.754403	0.597485	0.553801	0.626277	0.602283	0.651626	0.670383	0.730529	0.694325	0.692655
Ago1	2.113	1.99324	2.13899	1.95449	2.08144	2.22225	2.30131	2.31647	1.95415	2.02873	2.28572	2.25117
Ago2	2.38595	2.27524	2.37548	2.30362	2.45574	2.75305	2.5884	2.56749	2.17567	2.23565	2.39737	2.6162
Ago3	1.27562	1.09121	1.20162	1.22745	1.20138	1.50835	1.37294	1.34506	0.947815	1.11011	1.13261	1.21886
Ago4	1.99734	1.84108	1.91747	1.87451	2.13429	1.98355	1.54663	1.49373	1.30169	1.55432	1.41954	1.64214
Agpat1	4.22411	4.10001	4.10678	4.22693	4.30673	4.16366	3.83226	3.7156	3.88302	4.02435	3.99556	3.98397
Agpat2	4.25004	4.20597	4.39766	3.91096	4.43965	4.21328	3.71438	3.49657	3.98666	4.10001	3.59152	4.22067
Agpat3	4.42156	4.58524	4.55914	4.33553	4.53285	4.65803	4.04981	4.12539	3.84543	4.04481	3.56613	4.48859
Agpat4	1.40608	1.48334	1.37782	1.62532	1.31998	1.24514	1.86539	2.04558	1.92873	2.18919	2.36726	1.6126
Agpat5	1.77749	1.70917	1.69109	1.69433	1.7122	1.82967	1.22134	1.17225	1.42371	1.57054	1.22829	1.59423
Agps	2.38866	2.18818	2.40872	2.2831	2.36072	2.38629	2.26438	2.23191	2.09705	2.24121	2.16702	2.28487
Agr2	0	0.0967957	0	0	0	0	0	0	0	0	0	0
Agrn	3.21408	3.10271	3.11718	3.25961	3.00147	3.18549	3.67553	3.72081	3.46675	3.55236	3.80415	3.39304
Agrp	0.179334	0.0923151	0.129473	0.102541	0.437038	0.152194	0.153653	0.158897	0	0.211736	0.109276	0.119346
Agt	1.59313	1.51681	1.67151	1.4199	1.52686	1.40934	2.01679	1.57876	1.4919	1.66602	0.666889	1.26812
Agtpbp1	2.59906	2.66951	2.62275	2.32575	2.70991	2.6594	1.93194	1.83804	1.60951	1.64471	1.45235	2.43814
Agtr1a	3.65655	4.07338	3.58561	3.59934	4.06442	3.79471	3.29685	3.14886	1.32547	3.24281	2.49338	3.88973
Agtr1b	0	0.0613696	0	0	0	0	0	0	0	0	0	0
Agtr2	0.0512331	0.0428079	0.0446635	0	0	0	0	0	0	0.0584935	0	0.0469791
Agtrap	3.692	3.52244	3.49435	3.50879	3.63116	3.49768	3.61504	3.66849	3.42546	3.52147	3.41356	3.51571
Agxt2	0	0.0625082	0	0	0	0	0	0	0.00771971	0	0	0.0267663
Ahctf1	1.63567	1.61406	1.57222	1.58481	1.63534	1.76854	1.48499	1.53851	1.34049	1.42203	1.48829	1.67043
Ahcy	3.0919	3.27089	3.18994	3.15773	3.19898	3.24102	3.0788	3.07991	3.03499	3.06209	3.18059	3.21091
Ahcyl	1.9281	2.20748	2.06562	2.12711	2.03182	1.94852	1.72673	1.76447	1.99809	1.85646	1.91804	2.09479
Ahcyl1	3.83996	3.84854	3.85074	3.78135	3.91277	3.95752	3.97404	3.96463	3.41318	3.80227	3.75275	3.76293
Ahcyl2	0.509027	0.472947	0.526415	0.42297	0.537685	0.538859	0.387584	0.3414	0.306185	0.369701	0.342018	0.424914
Ahdc1	1.49216	1.53582	1.21172	0.708006	1.32359	1.14448	0.832887	0.493936	0.695936	1.06915	1.21237	0.669021
Ahi1	0.417595	0.67331	0.289372	0.592656	0.53669	0.288077	0.587712	0.497732	0.496149	0.610721	0.772707	0.551055
Ahnak	4.89621	4.84716	4.92114	4.78778	5.18523	5.26846	5.84753	5.95659	4.91057	4.95651	5.42355	5.30878
Ahr	1.33651	1.46135	1.69336	1.41454	1.45616	1.41733	1.5052	1.51987	1.21676	1.3979	1.36495	1.31056
Ahrr	0.676201	0.738127	0.651058	0.461913	0.756732	0.545759	0.337077	0.247903	0.331332	0.233809	0.234936	0.446639
Ahsa1	4.26669	4.12391	4.12391	4.14139	3.96932	4.16611	3.73837	3.67309	3.82083	3.98307	3.86041	4.03884
Ahsa2	3.16787	2.9176	2.98225	3.00693	2.93587	2.90067	2.73703	2.74749	2.89824	2.86224	2.74041	2.70752
Ahsg	2.25893	1.82431	1.36435	2.35877	1.40934	1.15948	1.34864	1.5923	1.25779	1.13303	0.582626	1.58233
AI115009	0	0	0	0	0	0	0.0158182	0.0907382	0	0.120137	0.157606	0
AI182371	0.15106	0.101663	0.0469791	0.243462	0.15082	0	0.130443	0.0750787	0.120579	0.100474	0.12499	0.100367
AI197445	0	0	0.0334058	0	0	0.0257747	0.00221631	0	0	0.0129124	0.0151544	0.0126832
AI314278	0	0.0496281	0	0	0	0	0	0	0	0	0.00219844	0
AI429214	0.892322	0.502437	0.727145	0.844167	0.614618	0.53669	0.855337	0.700221	0.883558	0.793795	0.730041	0.763314
AI463170	0.130531	0.176867	0.157714	0.0830727	0.214054	0.392603	0.284006	0.203142	0.0955857	0.0672305	0.176621	0
AI463229	0.0606832	0.0953042	0.170338	0.0457165	0	0.0467846	0.0577428	0.0588311	0	0.0226254	0.0415831	0
AI467606	0.589856	0.870049	1.00256	0.746454	0.91395	0.986163	1.2044	1.23333	1.31906	1.33476	1.66088	1.00285
AI504432	0.116845	0.360016	0.293651	0.222965	0.17166	0.329838	0.5613	0.697107	0.317002	0.302069	0.584523	0.259912
AI507597	0	0	0	0	0	0	0	0	0.0496509	0	0	0
AI593442	0.552082	0.242666	0.412091	0.641371	0.388234	0.483629	0.671019	0.586523	0.208486	0.273266	0.059507	0.458678
AI597479	3.44423	3.28875	3.42103	3.33116	3.28904	3.42878	3.12301	3.01554	2.83929	3.19765	2.90006	3.18438
AI661453	0.292229	0.189604	0.142269	0.139976	0.194531	0.119134	0.271719	0.262776	0.550489	0.302941	0.390093	0.26314
AI662270	0.723931	0.275773	0.707081	0.245842	0.858073	0.744953	1.15568	1.07452	1.42648	0.630969	1.23546	0.31371
AI837181	4.10421	4.09566	4.1161	4.29169	4.03313	4.12996	4.2197	4.34162	4.31537	4.32912	4.52402	4.41781
AI839979	0.79436	0.940981	0.928752	0.831092	0.885718	0.926179	0.906141	0.903038	1.19461	1.19621	1.31744	1.11011
AI847159	0	0.0988549	0	0	0	0	0.0624178	0.0242921	0	0	0.0172656	0
AI854703	0.169009	0.219624	0.290391	0.233662	0.254905	0.395405	0.277222	0.346038	0.29599	0.181428	0.130631	0.297629
AI987944	1.79108	1.53058	1.84193	1.83888	1.96646	1.72843	1.68821	1.68901	1.6059	1.49002	1.70954	1.92486
Aicda	0	0	0.0515523	0	0	0	0.00896203	0.0194721	0	0	0.0229499	0
Aida	2.28251	2.23695	1.79876	2.19229	2.21019	1.99216	2.37759	2.35247	2.36108	2.31844	2.33526	2.08107
Aif1	1.35795	1.29079	1.17187	1.22677	1.16385	1.31368	1.56315	1.78287	2.25355	1.2276	2.08891	1.24739
Aif1l	0.596519	0.577821	0.618288	0.735505	0.568568	0.707445	0.401488	0.304808	0.250566	0.648087	0.314918	0.553282
Aifm1	4.37826	4.40768	4.37874	4.25098	4.23125	4.39468	3.92161	3.89038	3.85875	4.06845	3.50314	4.37295
Aifm2	2.87816	3.0725	2.86663	2.86119	2.74984	2.84121	2.815	2.7238	2.79685	2.84121	2.49029	3.01841
Aifm3	0	0	0	0	0	0	0	0.0192632	0.0705569	0	0.196021	0.017656
Aig1	2.08756	2.0578	2.07788	2.07988	2.14985	2.03683	1.4831	1.49125	1.57983	1.6653	1.47321	1.75285
Aim2	0.839024	0.739458	0.768452	0.803933	0.858844	0.636149	1.03551	1.24095	1.0224	0.863914	0.912563	0.69101
Aimp1	3.16536	3.18483	3.14376	3.16458	3.1111	3.02479	2.7111	2.66579	2.84373	2.96106	2.71624	3.12462
Aimp2	3.56491	3.5139	3.31753	3.41581	3.32712	3.41318	3.06432	2.87013	3.18397	3.38443	3.21091	3.51719
Aip	4.25978	4.38341	4.24001	4.19302	4.20347	4.19434	4.33952	4.3874	4.36967	4.31943	4.50859	4.30037
Aipl1	0	0	0	0	0	0	0.00681314	0.0649864	0.0297469	0.120986	0.00636351	0
Aire	0	0	0	0.0597641	0.0416423	0.0282304	0	0	0.00681314	0	0.00235683	0
Airn	1.09106	1.42533	1.46972	1.25997	1.45982	1.69841	1.73868	1.73909	1.28944	1.50459	1.47899	1.23962
Ajap1	0.0547199	0.0458218	0.0623884	0.191857	0.173487	0.0418296	0.0567768	0.0905555	0.124315	0.0641083	0.0638824	0
Ajm1	0.0403134	0.0312823	0.0875339	0.0474584	0.132443	0.0697927	0.042025	0.044182	0.0287854	0.0173278	0.123886	0.0137724
Ajuba	1.78324	1.8602	1.87625	1.70331	1.86455	1.46492	1.80508	1.76625	2.2344	1.71181	2.27893	1.92145
Ak1	7.40134	7.25539	7.45315	7.45315	7.35347	7.57975	6.98225	6.96312	6.79369	7.24983	6.56734	7.2767
AK157302	2.12735	2.19083	2.16702	2.11469	2.05746	2.02621	1.54046	1.62471	2.16028	1.79045	1.20334	1.87885
Ak2	4.05567	4.18013	4.0374	4.06768	3.98228	4.15375	4.03154	4.0237	4.17693	4.02285	4.0036	4.28169
Ak3	5.43386	5.24426	5.45826	5.33868	5.25821	5.47622	5.06897	5.09866	4.857	5.15165	4.78228	5.22182
Ak4	1.00973	3.42103	3.50988	3.37068	2.98527	3.59768	2.71196	2.66093	2.70663	2.98336	2.43718	3.30508
Ak5	0	0	0.037227	0.0991113	0	0.0311888	0.670618	0.808266	0.564202	0.508373	1.01377	0.185295
Ak6	4.05093	4.21361	4.06087	3.98932	4.02752	4.057	3.80456	3.87184	3.87284	3.87826	3.68925	3.96196
Ak7	0.0445797	0	0	0.0545727	0.0351988	0	0.00390777	0.00649996	0	0.0149872	0	0
Ak8	0.105322	0.182723	0	0	0	0	0.115142	0.0898461	0.0501945	0.13761	0.062011	0
Ak9	0.0667541	0.022153	0	0.0295373	0	0.0306989	0.0157805	0.0155522	0.00582172	0.0206049	0.0083269	0.0239901
Akain1	0	0	0.0980967	0	0	0.0944452	0.0345331	0.106635	0.0150295	0.0256921	0.0101879	0.0703251
Akap1	5.40103	5.34691	5.42791	5.23487	5.3772	5.57301	4.91057	4.86021	4.64211	5.06429	4.39766	5.1016
Akap10	1.78556	1.87885	1.75015	1.73131	1.72144	1.968	1.78179	1.75346	1.53513	1.69132	1.53851	1.7449
Akap11	2.11109	2.02149	2.32437	2.12735	2.10578	2.21228	2.11687	2.29793	1.93431	1.93431	2.02665	2.26059
Akap12	3.24281	2.937	3.18228	2.94753	3.14099	3.35376	3.44463	3.46502	3.37307	3.08943	3.20824	3.39814
Akap13	2.42418	2.36044	2.48733	2.36834	2.49827	2.60411	2.8749	2.9498	2.46709	2.43647	2.8357	2.60296
Akap14	0	0	0.0698555	0.0494671	0	0	0.0322185	0.019185	0	0	0	0
Akap17b	0.969482	1.03183	1.06121	0.994905	0.932826	1.07132	0.867714	0.836101	0.613479	0.7677	0.768452	0.874997
Akap3	0	0	0	0	0	0	0	0	0	0	0.00637419	0
Akap5	0.845655	0.529481	1.16432	0.976698	0.945404	0.698597	0.517073	0.183121	0.237196	0.761516	0.937382	0.989283
Akap6	3.68952	3.72693	3.75577	3.76543	3.91096	3.99975	3.59768	3.57246	3.19165	3.42629	3.2533	3.78922
Akap7	2.53743	2.63256	2.40942	2.4318	2.44183	2.64762	1.79403	1.78766	2.13243	2.05168	1.91884	2.18401
Akap8	3.57153	3.75577	3.55966	3.73255	3.57	3.94693	3.87198	3.77706	3.5438	3.61272	3.7977	3.82545
Akap8l	3.84602	3.7977	3.79092	3.85213	3.76695	4.01775	3.659	3.58522	3.67153	3.80011	3.84113	3.45117
Akap9	2.03806	2.00062	1.92927	1.80508	2.01592	2.07427	1.95306	1.90241	1.54765	1.7085	1.62471	1.89192
Akip1	2.4022	2.30612	2.34585	2.46605	2.47707	2.29379	2.44981	2.29715	2.86966	2.75758	2.88565	2.4454
Akirin1	3.32459	3.15462	3.29685	3.20505	3.01904	3.18483	3.07791	3.03059	3.13095	3.32459	3.10094	2.88418
Akirin2	3.64999	3.73712	3.81318	3.87541	3.75692	3.79092	3.60176	3.6562	3.45117	3.59654	3.48215	3.65067
Akna	1.21445	1.06858	1.23786	1.01064	1.16069	1.22166	1.56177	1.57171	1.31744	1.46492	1.77749	1.28833
Aknad1	0.0354151	0	0.0415031	0	0	0	0.00630717	0	0.0182217	0.0585429	0.00170593	0
Akp-ps1	0.0984143	0.103713	0.0613066	0.123131	0.0640551	0	0.0900694	0.0160157	0	0.0151708	0	0
Akr1a1	5.7527	5.84242	5.78335	5.8448	5.7252	5.66576	6.08413	6.10486	6.08413	6.07458	6.3191	5.8787
Akr1b10	3.30154	3.55753	3.5209	3.44501	3.44463	3.52412	3.05137	3.00038	3.1728	3.32493	2.7031	3.35058
Akr1b3	4.46873	4.53526	4.44665	4.34104	4.3874	4.3302	3.8428	3.78093	3.8697	4.14695	3.72237	4.26669
Akr1b7	0	0	0.0908727	0	0	0	0	0	0	0	0.0241364	0
Akr1b8	1.53582	1.48641	1.41626	1.48252	1.46224	1.37758	2.2726	2.47389	2.59109	2.39678	3.09426	2.0879
Akr1c12	0.188083	0	0.0918517	0	0.167848	0.0877783	0.0705399	0.0559155	0.185878	0	0.0962468	0.0630843
Akr1c13	0.559796	0.48029	0.836101	0.682005	0.481052	0.621999	0.789645	0.881171	0.79538	0.49082	1.01192	0.768858
Akr1c14	2.33893	1.9961	2.39796	2.58153	1.88738	2.113	1.67717	1.70987	1.64769	1.86955	1.62716	2.00775
Akr1c18	0.088111	0	0	0	0	0	0	0	0.244064	0	0	0
Akr1c19	0.595257	0.547711	0.580319	0.520457	0.36741	0.591137	0.371779	0.224354	0.252368	0.37764	0.256496	0.345924
Akr1c21	0.0553977	0	0	0	0.0825683	0	0.0223406	0	0	0	0	0.132172
Akr1c6	0	0	0.0623203	0	0	0	0	0	0	0	0.0126832	0
Akr1cl	0.0347372	0	0	0	0	0.0330818	0	0.00357089	0.00993756	0.0149872	0	0
Akr1d1	0	0	0	0	0	0	0	0	0	0	0	0.0226814
Akr1e1	2.87451	2.72958	2.79395	2.72613	2.7433	2.7117	2.26406	2.25492	2.32427	2.5871	2.26226	2.50975
Akr7a5	4.12996	4.14603	4.05427	3.96057	4.37874	4.07892	3.20878	3.02023	3.77892	3.76991	3.29553	3.7984
Akt1	5.32368	5.40103	5.34039	5.29972	5.38786	5.50382	5.45291	5.54638	5.35092	5.43386	5.29972	5.77079
Akt1s1	3.62038	3.27894	3.88065	3.60837	4.00985	3.57609	2.8674	2.60558	3.79092	2.59163	3.69724	3.09769
Akt2	4.60977	4.60602	4.71563	4.46092	4.78872	4.78778	4.38537	4.28286	4.36084	4.25978	4.17278	4.72374
Akt3	2.46842	2.26489	2.51753	2.55587	2.55051	2.46899	2.9659	3.11718	2.52625	2.71936	2.88471	2.57805
Aktip	3.11567	3.26471	3.06728	2.98895	3.08608	2.97737	2.60331	2.60624	2.68839	2.71414	2.53359	2.80667
Alad	4.31052	4.42029	4.2719	4.2197	4.33339	4.18712	3.47725	3.26856	3.50541	3.82545	3.26918	4.04631
Alas1	4.79438	4.65365	4.78975	4.50764	4.59131	4.81988	4.39294	4.4084	4.07601	4.83282	3.65067	4.63205
Alas2	3.91277	3.20505	4.72231	2.83355	3.12462	5.5749	3.45297	3.64419	4.719	3.5532	4.15633	4.1756
Alb	1.4407	1.60993	1.18549	1.31009	1.62532	1.30576	1.02984	0.894874	0.848533	1.09617	1.1106	1.73062
Albfm1	0	0	0	0	0.0342598	0	0	0	0	0	0	0
Alcam	0.37144	0.474116	0.166832	0.442204	0.406425	0.423944	0.940185	0.756732	0.811408	0.765841	1.73582	0.654323
Aldh16a1	1.81577	1.73633	1.5887	1.64934	1.6505	1.49547	1.66303	1.45253	1.73238	1.62085	1.68342	1.67019
Aldh18a1	1.82431	1.64973	1.8112	1.71181	1.84055	1.60425	2.33472	2.45472	2.52278	2.49792	3.00437	2.09732
Aldh1a1	2.55962	2.50333	2.25441	2.38117	2.48955	2.03548	3.78716	4.15889	3.26023	3.0879	3.75156	2.58139
Aldh1a2	1.92194	1.44308	1.6063	1.53122	1.59694	1.56977	2.67004	2.83372	2.59671	2.44845	2.59378	2.27893
Aldh1a3	0.321225	0.356819	0.27773	0.212524	0.484077	0.24949	1.04126	0.983389	1.36251	0.791557	1.08723	0.482734
Aldh1a7	0.098521	0	0	0.0559155	0	0	0.491316	0.119817	0.735967	0.895946	0.816386	0
Aldh1b1	3.10984	2.99555	2.98895	3.11456	3.03712	3.05785	2.65768	2.74874	2.51326	2.68225	2.11023	3.18059
Aldh1l1	0.963346	0.897307	0.686891	0.998694	0.957544	0.970955	1.22932	0.98824	1.04324	1.31835	0.463065	0.659962
Aldh1l2	1.12641	1.27349	1.38479	1.16385	1.19262	1.65687	0.932512	0.943843	0.780519	0.946692	1.17407	1.43172
Aldh2	5.1177	5.51797	5.26215	5.24822	5.4711	5.28832	4.8609	4.93921	5.12682	5.01429	4.89621	5.31142
Aldh3a1	0.18495	0.122247	0.110753	0.545207	0.140426	0.243285	0.290242	0.52926	0.354559	0.408296	0.513237	0.217789
Aldh3a2	2.80446	2.72583	2.64253	2.79563	2.68924	2.76569	2.72991	2.67183	2.81469	2.90773	2.73452	2.69581
Aldh3b1	1.2528	1.11362	1.5743	1.0752	1.12885	1.05104	2.05988	2.0485	2.01049	1.68674	2.12369	1.41223
Aldh3b2	0	0	0	0	0	0	0.280666	0	0.594115	0.492675	0	0.0357682
Aldh3b3	0	0.0895983	0.10502	0.0775591	0.0638329	0.075135	0.0248318	0	0.00777827	0	0	0.0676393
Aldh4a1	4.77226	4.78872	4.78228	4.69631	4.82922	4.79841	4.08963	3.69888	3.94693	4.33237	3.67001	4.58279
Aldh5a1	3.26918	3.27814	3.27718	3.06299	3.36548	3.29122	2.68386	2.6317	2.30387	2.59269	1.93667	2.99065
Aldh6a1	5.46674	5.60701	5.46153	5.42188	5.63449	5.53987	4.91339	4.69784	4.35624	4.76994	4.00519	5.12164
Aldh7a1	2.94368	3.17087	3.01321	2.96418	3.18627	2.94589	2.8991	2.8961	2.95037	2.98188	2.97142	3.10094
Aldh8a1	0	0	0.0587912	0	0	0.0884496	0	0.010763	0	0.0277823	0.0111047	0.0151544
Aldh9a1	3.37509	3.71766	3.67153	3.22787	3.58932	3.31114	3.23826	3.07582	3.26918	2.9927	2.93404	3.42599
Aldoa	9.04451	9.14666	9.07563	9.20258	9.26525	9.01537	9.11751	8.85924	8.85924	9.23353	8.83671	9.01537
Aldoart1	0.0592141	0.0913387	0.0616885	0.0320825	0.0644653	0	0.00440568	0.0161954	0.0446798	0.0152499	0.0216786	0.0479199
Aldoart2	0.0865383	0	0	0.0677019	0.0765854	0.0396672	0.00632318	0.008754	0.0102831	0.0174601	0	0.0189331
Aldob	1.8687	3.45909	1.4646	1.85462	2.57184	1.60504	0.872826	0.945047	0.229353	0.488263	0.255492	1.16093
Aldoc	0	0.110022	0	0.0533652	0.0852409	0.0552769	0.161737	0.128874	0.138276	0.0280977	0.188379	0
Alg1	2.6412	2.632	2.70692	2.64316	2.80942	2.51203	2.47756	2.5576	2.92799	2.91101	2.82942	2.78234
Alg10b	3.0663	3.05359	3.13127	3.13776	3.28992	3.23517	3.08206	3.0521	2.65858	3.01321	2.83648	2.9984
Alg11	1.48726	1.60721	1.67651	1.35587	1.69195	1.51065	1.61123	1.57222	1.36013	1.52349	1.40608	1.60892
Alg12	2.00405	2.06542	2.12735	1.89778	2.04437	1.84449	2.06071	1.91804	1.82118	1.93934	1.84055	1.83239
Alg13	0.91395	0.781969	0.725155	0.890385	0.803546	0.818277	0.567106	0.54123	0.685476	0.844572	0.600651	0.644707
Alg14	2.21645	2.29006	2.20898	2.47832	2.26649	2.3735	2.37796	2.32417	2.35337	2.6423	2.33081	2.28777
Alg2	1.68901	1.62782	1.90673	1.66952	2.13115	1.9636	2.00873	1.93406	1.85574	1.90303	2.06699	1.81219
Alg3	2.6593	2.66868	2.66662	2.38531	2.60001	2.39578	2.56599	2.59707	2.40921	2.74788	2.59163	2.47605
Alg5	1.90227	1.96007	1.8785	1.99077	1.88898	1.76383	1.78365	1.96254	2.11023	2.06806	2.01708	1.87567
Alg6	0.798962	0.999221	0.923254	0.602283	0.926573	0.864979	0.672789	0.462678	0.474589	0.771314	0.551666	0.670733
Alg8	1.31136	1.20671	1.06955	1.32723	1.02401	1.01631	1.07687	1.03369	1.14918	1.31691	1.21345	1.32325
Alg9	1.74877	1.73733	1.55515	1.77978	1.68091	1.63391	1.64374	1.62672	1.73891	1.77903	1.73982	1.69549
Alk	0	0	0	0	0	0	0	0	0	0	0	0.011697
Alkal1	0	0	0	0	0	0	0	0	0	0	0.0136414	0
Alkal2	0.270904	0	0.10748	0.550197	0.318263	0.351691	0.217064	0.113282	0.10106	0.127826	0	0.339022
Alkbh1	0.892969	0.94315	0.976613	0.990163	0.786961	1.03324	0.892449	0.910129	0.879004	1.05727	0.768954	0.942367
Alkbh2	0.537802	0.674572	1.09583	0.799558	1.08479	0.880902	0.682005	0.709786	1.26933	1.03046	1.3075	1.06757
Alkbh3	3.00665	3.06508	3.06245	2.88339	2.86386	2.93091	2.69843	2.65342	2.61537	2.67152	2.44167	2.74694
Alkbh3os1	0.246992	0.585328	0.120067	0.232164	0.397127	0.405306	0.279468	0.219791	0.137906	0.329413	0.134794	0.26258
Alkbh4	1.28711	1.26665	1.05381	1.3761	1.18277	1.51238	1.09526	1.12752	1.54679	1.17225	1.41502	1.30399
Alkbh5	4.20151	4.04803	4.19302	4.01326	4.27964	4.28797	3.96743	3.93029	3.90158	3.98589	3.99148	4.06442
Alkbh6	2.07333	2.22769	2.087	2.13815	2.15734	2.06359	1.74277	1.79436	2.11237	2.0504	1.88329	2.13386
Alkbh7	4.75704	4.64656	4.88983	4.84548	5.02724	4.7059	3.87022	3.82597	4.55914	4.48046	3.97792	4.23358
Alkbh8	1.1997	1.6562	1.40274	1.40336	1.10871	1.49002	1.1668	1.11476	0.834555	1.07351	0.897307	1.16125
Allc	0	0	0	0	0.0828309	0	0	0	0.0265873	0	0	0
Alms1	0.277161	0.168782	0.305803	0.196463	0.287011	0.316293	0.310751	0.278731	0.208336	0.181774	0.259107	0.223561
Alms1-ps1	0	0.205193	0.0825683	0	0	0.110857	0.0659199	0.072083	0.0543922	0.0446431	0.0670229	0
Alox12	1.43061	2.17633	1.8529	1.13333	1.43389	1.67485	1.05538	0.870288	1.31594	0.926682	1.22412	1.4385
Alox12b	0	0	0	0	0	0	0.0106168	0	0	0	0	0
Alox12e	0	0	0.0495577	0	0	0.043974	0	0	0.029385	0	0.0201575	0.0236047
Alox15	0	0.0783976	0.280666	0	0	0.197702	0.785443	0.7369	0.495784	0.218828	0.570904	0.269688
Alox5	1.9233	1.62611	1.93982	1.40768	2.29379	1.99	1.2625	1.30399	1.14133	1.26665	0.671938	1.72799
Alox5ap	2.64567	2.79904	2.65566	2.59188	2.46873	2.62539	3.63943	3.73468	3.76488	3.01359	3.77955	2.9659
Alox8	0.0490555	0	0	0	0.0993244	0.0371352	0.0167159	0.0383988	0.0668533	0	0.0276264	0
Aloxe3	0.0364579	0	0.0318893	0.0387941	0.0328432	0.0244366	0.00196603	0.00926054	0.0173184	0.0234532	0.0117728	0
Alpi	0	0	0	0	0	0	0	0	0	0	0	0
Alpk1	0.699902	0.654968	0.836722	0.714519	0.655736	1.00837	1.08055	0.978275	0.754403	0.759433	1.19161	0.885021
Alpk2	4.25098	4.07892	4.11295	3.88548	4.38379	4.26192	4.21854	4.21479	3.87712	4.05057	3.68576	4.0424
Alpk3	4.46618	4.2441	4.16863	4.17278	4.5206	4.49791	4.24816	4.16518	4.08896	4.12165	4.27577	4.3544
Alpl	3.2599	3.23218	3.03636	3.26558	2.94288	3.0207	3.09511	2.99555	2.8139	3.1728	2.92853	2.94726
Als2	1.43758	1.42045	1.57551	1.53015	1.56977	1.51117	1.39193	1.43508	1.30576	1.26812	1.2358	1.51923
Als2cl	2.05328	2.0791	1.82317	2.19064	2.02803	2.1994	2.38278	2.40331	1.98501	2.18501	2.13675	2.11206
Alx1	0	0	0	0	0	0.0257281	0.00219844	0	0.00636351	0	0	0
Alx4	0.363777	0.554202	0.203731	0.38478	0.46538	0.0928852	0.235169	0.22536	0.157892	0.468872	0.327765	0.0858584
Alyref	2.1606	2.27496	2.18697	2.31901	2.17218	2.3097	2.20005	2.07044	2.41978	2.06699	2.21332	2.27456
Alyref2	1.34072	1.57084	1.41312	1.17465	1.29916	1.698	1.11992	1.02946	1.70786	1.30677	1.56821	1.39267
Amacr	3.4759	3.48927	3.42546	3.41557	3.68659	3.33049	2.66779	2.55151	3.11301	3.13939	2.68094	3.20302
Ambp	0.302069	0.0886544	0.0839176	0	0.0875339	0.0794456	0.0244366	0	0.0294822	0.0457979	0.0847152	0.195499
Ambra1	2.21802	2.28651	2.16096	2.11023	2.4245	2.34137	2.36834	2.34048	2.36449	2.33582	2.48287	2.43147
Amd1	4.86729	4.89304	4.38258	5.12164	4.97026	4.88449	4.26192	4.11827	3.9746	4.45516	4.10678	4.90399
Amd2	2.25784	2.34929	1.863	2.4838	2.29888	2.22449	1.70225	1.50325	1.69815	1.80171	1.61472	2.15632
Amdhd1	0	0	0	0	0.0579013	0	0.0107428	0.0134381	0	0	0	0
Amdhd2	1.62868	1.72114	1.60133	1.71647	1.74545	1.29635	1.59006	1.68235	2.06919	1.71559	1.93982	1.69154
Amelx	0	0.0365992	0	0	0	0	0	0	0	0	0	0
Amer1	1.1653	1.14279	1.01899	0.949816	1.06087	1.13399	1.18493	0.996416	0.860187	0.873948	0.879364	1.05328
Amer2	0	0.0230985	0.0282612	0	0	0.037209	0.00884905	0.00537213	0.00493062	0.0132292	0.00776763	0.00917061
Amer3	0	0	0	0	0.0392034	0	0	0	0	0	0	0
Amfr	5.22182	5.20004	5.21704	5.24426	5.28832	5.20633	5.24822	5.14311	5.05355	5.19739	5.15165	5.20172
Amh	0	0	0.0735829	0.0674485	0.437476	0	0.0121583	0.0224774	0.127606	0.114074	0.0442532	0.0600354
Amhr2	0.14027	0.0935405	0.0630843	0.0575867	0.468528	0.140903	0.0657353	0.103411	0.141759	0.159739	0.222333	0.159606
Amigo1	1.6684	1.56046	2.39299	1.21345	2.43952	2.52703	1.07865	1.23546	0.901471	1.55463	0.761268	2.50021
Amigo2	1.79754	1.59006	1.59636	1.65763	1.43758	1.26082	1.37729	1.40458	1.45217	1.4199	1.18522	1.61289
Amigo3	1.39393	1.45499	1.4082	1.00909	1.30698	1.61472	1.10164	1.06891	0.854779	1.24081	0.742876	1.41037
Ammecr1	1.81742	1.85509	1.50724	1.93257	1.59313	2.03125	2.03902	2.16819	1.80787	1.82197	1.7997	1.91834
Ammecr1l	2.39207	2.28619	2.40422	2.60873	2.4746	2.53873	2.56749	2.6816	2.67271	2.53678	2.86501	2.66635
Amn	0	0	0.0676218	0	0	0	0	0	0.0759629	0	0	0.0427174
Amn1	0.571593	0.564841	0.42297	0.612173	0.44702	0.503425	0.29181	0.441153	0.222079	0.414017	0.217687	0.44914
Amot	1.92224	1.63658	1.6505	1.72301	1.81405	1.6063	1.85402	1.94789	1.34346	1.77144	1.27117	1.50915
Amotl1	3.45798	3.28341	3.55456	3.5121	3.48534	3.66263	3.7977	3.73022	3.3866	3.60392	3.56873	3.59461
Amotl2	3.31224	3.65708	3.75999	3.11227	3.88065	3.72005	3.73522	3.84113	3.55403	3.78093	3.71616	3.37023
Ampd1	0	0.033298	0	0	0	0	0	0.00766469	0.0632326	0.289009	0.005261	0
Ampd2	1.34606	1.1271	1.25762	1.16592	1.20053	1.28183	1.60539	1.59716	1.76354	1.59753	2.00917	1.43262
Ampd3	3.03973	2.92853	3.05991	2.91669	2.97519	3.17781	2.84846	2.84629	2.37029	2.75988	2.40131	3.0465
Amph	0.419529	0.448523	0.428001	0.381771	0.550197	0.232892	0.311602	0.158572	0.226973	0.305287	0.319807	0.492159
Amt	1.73366	1.52775	1.35326	1.76218	1.53122	1.61366	1.52407	1.47072	1.46972	1.58955	1.39267	1.51006
Amtn	0.124505	0.313866	0	0	0.204222	0.15106	0	0	0	0	0	0
Amy1	1.88854	2.73703	1.58903	1.52461	2.18345	1.43236	1.37553	1.12464	1.04957	1.22622	0.776176	1.35177
Amz1	0.120206	0.167465	0.155822	0.198048	0.138772	0.222333	0.241832	0.297771	0.407521	0.275891	0.646023	0.20009
Amz2	3.21888	3.44563	3.39749	3.34747	3.29231	3.27856	2.9148	2.78207	2.9729	3.00482	2.74622	3.18688
Anapc1	2.26406	2.24397	2.35247	2.22496	2.38018	2.43459	2.36751	2.2935	2.10869	2.22989	2.31376	2.35598
Anapc10	1.0631	1.045	1.10496	1.05938	0.816035	0.988541	0.801273	0.889433	0.883211	0.998357	0.885561	0.938732
Anapc11	2.88066	3.14554	3.02684	3.00437	3.03598	2.90739	2.81157	2.83929	3.17516	2.84317	3.12746	3.26429
Anapc13	3.93029	4.37484	3.94859	4.06132	3.9145	4.05209	3.86509	4.06712	4.37566	3.1783	3.56915	4.42884
Anapc15	1.1668	1.00727	1.13756	1.1668	1.1271	1.08007	1.09652	1.13581	1.0517	1.02569	1.02712	1.08954
Anapc16	2.95746	3.27377	2.93547	3.11047	2.90006	3.24615	2.66214	2.68607	2.77819	2.91339	2.7888	2.93547
Anapc2	3.65864	3.63589	3.66585	3.65185	3.61378	3.69977	4.02782	4.07946	4.0014	3.92414	4.28614	4.01066
Anapc4	2.88869	2.89963	2.98303	2.87128	2.95187	2.84708	2.63131	2.80403	2.74367	2.84846	2.75036	2.7875
Anapc5	4.34254	4.52934	4.62385	4.38379	4.46011	4.47323	4.46283	4.33819	4.11295	4.39468	4.50095	4.42029
Anapc7	2.87761	2.86598	2.7533	2.77335	2.79545	2.73145	2.68676	2.73854	2.92542	2.93984	2.80667	2.80403
Ang	1.14217	1.82341	1.54153	1.85687	1.07668	1.57957	2.43101	2.41553	2.33273	1.86359	2.49227	1.698
Angel1	1.52368	1.54968	1.46749	1.26575	1.54587	1.51084	1.00223	1.01064	1.19416	1.26133	0.892577	1.32566
Angel2	2.50419	2.82282	2.66138	2.70023	2.69532	2.72645	2.65396	2.67574	2.60558	2.59553	2.69023	2.6428
Angpt1	3.06401	3.11533	3.33588	2.85915	3.46922	3.51529	3.31224	3.54716	2.71046	2.51203	2.33425	3.68427
Angpt2	1.42719	0.967351	1.25183	1.0215	1.13849	1.001	2.04341	2.1743	2.02579	1.54317	1.85717	1.30539
Angpt4	0.0665213	0.159857	0.152597	0.206307	0.179076	0.093422	0.355159	0.370962	0.310751	0.175357	0.272037	0.169344
Angptl1	0.808456	1.13651	0.701881	1.16612	1.15403	0.902393	1.25259	0.98513	1.79528	3.72644	2.84491	1.37253
Angptl2	3.8697	3.59894	3.76833	3.73993	3.98116	4.14741	3.7156	4.04708	4.48324	4.41677	4.60602	4.4212
Angptl3	0.420579	0.496083	0.302542	0.647939	0.575574	0.577605	0.127947	0.223226	0.119436	0.317002	0.275212	0.325273
Angptl4	1.82663	0.998694	1.94738	0.660282	1.89805	0.730259	1.17102	1.00285	2.69716	0.688261	2.06979	1.90351
Angptl6	1.45436	1.43737	1.13624	1.25046	1.25615	1.26315	1.02825	0.738212	0.968387	0.655415	0.875581	1.2581
Angptl7	0.683668	0.612563	0.330804	1.5324	0.382362	0.260904	5.81412	6.29788	4.91531	5.65868	6.49927	3.41634
Angptl8	0.37764	0.134873	0.121987	0.171127	0.101617	0.0941828	0.545011	0.502437	0.378979	0.375313	0.366766	0.13795
Ank	5.8448	5.98353	5.97747	5.64528	6.07458	6.13765	5.39486	5.38786	5.21226	5.50382	5.15975	5.79312
Ank1	3.93957	4.03398	4.53689	3.88493	3.93689	4.01478	3.47053	3.30922	3.2021	3.62215	3.12645	3.85687
Ank2	2.1449	2.00966	2.09513	1.83283	2.09662	2.29888	1.8209	1.72761	1.47378	1.65449	1.26993	2.13453
Ank3	1.63402	1.58326	1.3653	1.45357	1.68704	1.6838	1.40522	1.33704	1.12137	1.18014	1.12418	1.58359
Ankdd1a	0	0	0	0	0.0727907	0	0	0	0	0	0	0.0613066
Ankdd1b	0.274884	0.461058	0.365549	0.609561	0.352679	0.256386	0.147418	0.113384	0.374123	0.521223	0.0425204	0.130385
Ankef1	0	0.0328997	0	0	0	0	0.247426	0.0286427	0.218273	0.192273	0	0
Ankfy1	1.63046	1.62672	1.72724	1.91113	1.82539	1.64129	2.1327	1.74154	1.75595	1.75184	1.5349	1.79913
Ankhd1	2.40331	2.26465	2.27344	2.2677	2.31449	2.43821	2.43789	2.39949	2.22479	2.15306	2.22102	2.3042
Ankib1	1.94168	1.75311	1.80757	1.93481	1.73131	1.97546	1.94516	1.9647	1.75864	1.84055	1.97458	1.89059
Ankk1	0	0	0	0	0	0.060707	0.0431255	0.027128	0.0277067	0	0	0.00896203
Ankle1	0.0622441	0	0.0526059	0.207078	0.0555416	0	0.18381	0.236998	0.25783	0.0696707	0.251254	0.0549818
Ankle2	2.55478	2.59752	2.71722	2.5624	2.66287	2.63298	2.53678	2.42855	2.04413	2.57928	2.38044	2.63936
Ankmy1	0.0466355	0.0324141	0.124797	0	0.107814	0.0243696	0.0313163	0.0234839	0.00703116	0	0.00616639	0.0879018
Ankmy2	2.11631	2.04525	2.15265	1.95678	1.88994	2.07223	1.90742	1.93054	1.84867	1.83067	1.85033	1.99
Ankra2	1.89026	1.86105	1.65968	1.90094	1.90551	1.59313	1.58526	1.58451	1.63471	1.66051	1.52144	1.59038
Ankrd1	9.79933	9.91528	9.11751	9.86849	9.36851	8.85924	10.8925	10.8925	10.6973	10.8925	11.9139	9.42842
Ankrd10	2.33561	2.58914	2.50121	2.49202	2.63809	2.71089	2.58303	2.49605	2.51997	2.62728	2.62646	2.43991
Ankrd11	3.00113	2.98789	2.94691	2.9924	3.05148	3.07447	3.0423	3.07367	2.84532	2.96348	3.05107	3.0376
Ankrd12	1.91747	2.31492	1.55565	2.08461	2.17752	2.11324	2.1184	2.16898	2.07626	1.90576	2.5214	1.92606
Ankrd13a	2.82253	2.70692	2.77819	2.87816	2.68299	2.71936	3.05107	3.18549	3.04834	2.81022	3.1514	2.91617
Ankrd13b	1.98825	2.02213	1.78141	1.74686	2.10102	1.80562	1.6536	1.5842	1.91313	1.69379	1.89704	1.75015
Ankrd13c	1.68428	1.62551	1.60243	1.70263	1.63014	1.65999	1.44748	1.35925	1.37676	1.43899	0.985632	1.58256
Ankrd13d	0.294355	0.24304	0.146394	0.39156	0.153653	0.355635	0.454351	0.431197	0.521223	0.435073	0.680873	0.291482
Ankrd16	1.24563	1.43245	1.26575	1.30088	1.27678	1.56461	1.58567	1.34346	1.11767	1.44599	1.32547	1.26315
Ankrd17	1.97849	1.91901	1.92368	1.87933	1.95856	2.06755	1.77221	1.78659	1.47573	1.63046	1.55269	1.9302
Ankrd2	0.8148	0.202943	0.424914	0.30841	0.596966	0.423833	0.220581	0.0868357	0	0.340668	0.271125	0.0925289
Ankrd22	0	0	0	0	0	0	0	0	0	0	0.0805849	0
Ankrd23	7.11597	6.9743	6.96779	7.25539	6.87286	6.75858	7.24085	7.00432	7.40609	7.87692	7.78355	6.46569
Ankrd24	0.629518	0.678154	0.743223	0.63694	0.671264	0.764741	0.458486	0.505238	0.42189	0.510666	0.381487	0.599034
Ankrd26	1.02647	0.770306	0.935438	0.960903	1.00593	0.989656	0.84052	0.815174	0.807318	0.875205	0.77343	0.912094
Ankrd27	1.83955	1.80372	1.73366	1.71844	1.68501	1.82563	2.15409	2.27478	2.0578	2.07514	2.28515	1.97952
Ankrd28	2.13453	2.24571	2.35149	2.14766	2.33526	2.17821	2.16805	2.13927	2.02647	2.02189	2.00558	2.01311
Ankrd29	1.33548	1.29373	1.10292	1.28341	1.20624	1.27178	1.02946	0.989656	0.900876	1.21315	0.893111	1.01509
Ankrd33	0	0	0	0	0.122109	0	0	0	0	0	0	0
Ankrd33b	2.28024	2.13959	2.01089	2.32805	2.5217	2.67942	1.88429	1.76842	1.7843	1.54894	1.49752	1.7472
Ankrd34a	0.800524	0.828162	0.844002	0.623777	0.866039	1.14316	0.637835	0.566548	0.540307	0.733851	0.683405	0.949572
Ankrd34b	0	0	0	0	0.037918	0.0732206	0.0111591	0.0383439	0	0.0140193	0.0473928	0
Ankrd35	1.25581	0.708006	0.717853	0.82011	0.807714	0.753249	0.76225	0.821431	0.906895	0.891337	0.844167	0.687376
Ankrd37	1.41864	1.44128	1.34218	1.45217	1.5887	1.36032	1.46288	1.59401	2.02043	1.41533	1.98983	1.77874
Ankrd39	1.03157	1.32226	1.20193	1.2364	1.10774	1.30988	1.1271	1.09484	1.08901	1.21676	1.08954	1.11134
Ankrd40	5.04219	4.99668	4.92302	4.93104	4.8661	4.89855	4.74912	4.67126	4.45361	4.94952	4.5641	4.83534
Ankrd40cl	0	0.244323	0	0.393458	0.0808523	0	0.0552422	0.0615922	0.0599462	0.0831032	0.0754002	0
Ankrd42	0.1033	0.141845	0.0440349	0.166135	0.117058	0.190823	0.308722	0.305003	0.246439	0.175683	0.255358	0.242969
Ankrd44	1.04268	0.938993	1.02283	0.918214	1.10724	1.03183	1.11918	1.2259	0.915358	0.895478	1.03481	1.0125
Ankrd45	0.890776	0.504868	0.430884	0.816807	1.01862	0.534315	0.572414	0.259827	0.675532	0.607866	0.63224	0.441544
Ankrd46	3.14823	3.22398	3.0948	3.04497	3.07621	3.03059	3.15462	3.19978	3.0848	3.14751	3.18144	3.17864
Ankrd49	1.35721	1.52591	1.30866	1.51624	1.41864	1.51463	1.02917	1.3468	0.997078	1.35641	0.976295	1.31594
Ankrd50	2.79482	2.63936	2.86928	2.7632	2.92122	3.08771	2.88339	2.85793	2.42897	2.64567	2.57048	2.95147
Ankrd52	2.91898	2.68888	2.92295	2.79036	2.94568	3.31009	2.93796	2.93889	2.66868	2.72751	2.69619	2.98141
Ankrd53	0.084012	0	0	0	0.127903	0.147944	0.0627679	0.046958	0.0681863	0	0.0799456	0.045105
Ankrd54	1.05513	1.26964	1.14624	1.06138	1.13624	0.990669	1.25093	1.18181	1.24893	1.26837	1.03442	1.20094
Ankrd55	0.107882	0.179657	0.151707	0.0765263	0.0900312	0.115291	0.0599462	0.0111768	0.106913	0.078973	0.104836	0.0855035
Ankrd6	0.804542	0.629211	0.751676	0.63916	0.675935	0.682786	0.414653	0.438025	0.399423	0.52895	0.417416	0.708629
Ankrd60	0	0	0	0	0	0	0	0	0	0	0.0275156	0
Ankrd61	0.0666387	0.183304	0.0967957	0.0503256	0	0.143204	0.134449	0.144484	0.0503256	0.109636	0.0955857	0.161787
Ankrd63	0.457697	0.411643	0.51669	0.411244	0.478972	0.49451	0.243942	0.3414	0.191112	0.36405	0.0505525	0.494728
Ankrd66	0	0.0735049	0	0	0	0.0838506	0	0.0537962	0.0711739	0	0	0.0607962
Ankrd7	0	0	0	0	0	0.0729315	0	0.0380992	0	0	0	0
Ankrd9	2.52278	2.46933	2.37663	2.95563	2.92713	2.78445	2.13693	1.67609	2.26406	2.46975	1.57084	1.93552
Anks1	3.12267	2.86345	3.09971	2.94129	3.10047	3.105	2.66054	2.5583	2.57322	2.7832	2.48648	3.12792
Anks1b	0.052402	0.0439617	0.0822064	0.0471289	0.074247	0.0527147	0.00798943	0.0215311	0.0137117	0.0357682	0.0278177	0.019554
Anks3	1.77787	1.80638	1.71502	1.81045	1.6336	1.84658	1.85935	1.88352	1.95988	1.81998	1.9961	1.79505
Anks4b	0	0	0.0650995	0	0.0670229	0	0	0	0	0	0	0
Anks6	0.82011	0.45354	0.620078	0.672503	0.794915	0.575878	0.585797	0.613479	0.786387	0.85122	0.916148	0.665844
Ankub1	0	0	0	0	0	0.0329301	0.00387212	0	0.00770374	0	0	0.015451
Ankzf1	1.93734	2.08747	1.87159	2.08891	2.05094	2.14943	2.01961	1.9021	1.89132	1.96646	1.99295	1.95774
Anln	0.49697	0.312939	0.354404	0.347952	0.337811	0.232525	0.56542	0.652441	0.662741	0.540658	0.907405	0.433458
Ano1	1.52063	1.51733	1.51733	1.56461	1.39101	1.54202	1.45436	1.25183	1.46337	1.39233	1.49666	1.65006
Ano10	2.81157	3.09971	2.84786	2.88984	2.99377	2.66438	2.14176	2.1872	2.26916	2.23161	2.39971	2.35537
Ano2	0	0	0	0.0265264	0	0	0	0	0.00659608	0	0	0
Ano3	0.0486467	0.0327	0.0423701	0.0624419	0.0434407	0.0235912	0.0403982	0.0592881	0.0370676	0.0978973	0.0558912	0.117246
Ano4	1.13333	0.938379	1.06331	1.15107	1.14664	1.25615	0.448895	0.54912	0.422371	0.500347	0.375902	0.767069
Ano5	0.616947	0.837737	0.221115	0.13624	0.533665	0.155258	0.108886	0.0963641	0.013352	0.17644	0.0154122	0.0370676
Ano6	1.83304	1.23033	1.44447	1.80562	1.75368	1.49623	1.87238	1.98324	1.61366	1.50697	1.78287	1.538
Ano7	0.0459201	0.0366524	0	0	0.0406356	0	0.0604664	0.0468561	0.0320048	0	0.0132339	0.0160632
Ano8	1.89192	1.90066	1.82936	1.90808	2.14743	1.96029	1.51084	1.47649	1.90158	1.628	1.64453	2.02189
Ano9	0.0378595	0.0668112	0	0	0.0341236	0	0.016911	0.0128344	0.00624601	0	0.0221719	0.0124137
Anp32a	5.15795	5.25059	5.20172	5.23165	5.04724	5.18627	5.19739	5.27657	5.3128	5.07323	5.04219	5.19739
Anp32b	4.85556	4.9123	4.89437	5.04554	4.79551	4.81034	5.24089	5.32165	5.48563	5.02724	5.53987	5.08257
Anp32e	3.74675	3.90669	3.71159	3.65489	3.75231	3.88817	3.51927	3.78922	3.86419	3.53453	3.60416	3.87657
Anpep	2.08176	1.94057	2.07703	2.00285	1.89329	1.90227	3.03032	3.03349	2.91944	3.21461	3.88817	2.34626
Antkmt	4.69456	4.61415	4.59671	4.48859	4.65733	4.61415	4.306	4.17843	4.47873	4.34872	4.66119	4.49791
Antxr1	1.21047	1.09827	1.34669	1.48215	1.20334	1.29079	3.0488	3.15598	2.90037	3.35169	3.97278	1.82317
Antxr2	4.48324	4.62456	4.70864	4.5431	4.69031	4.77578	4.30489	4.3677	4.00519	4.2659	3.82255	4.61128
Antxrl	0	0	0	0	0	0	0	0	0.0121974	0	0.00457378	0
Anxa1	3.2407	3.2063	3.23218	3.35309	3.02803	3.0848	5.14788	5.34691	5.09527	4.96745	5.58564	3.91314
Anxa11	3.40961	3.4995	3.37442	3.2063	3.46738	3.39589	2.76691	2.73279	2.98072	3.07093	2.73854	3.5488
Anxa13	1.03732	1.18001	0.862707	0.795595	0.819579	0.83953	0.51219	0.318481	0.664851	0.454704	0.266871	0.611043
Anxa2	3.93268	3.76355	3.89344	4.00771	3.59934	3.69524	5.26678	5.42188	5.41789	5.26349	5.8226	4.53851
Anxa3	2.9025	2.83119	2.99192	3.20922	2.81425	2.79159	3.92866	4.0406	3.8125	3.52202	4.14796	3.38399
Anxa4	2.53326	2.45174	2.385	2.06919	2.18119	2.46496	3.18271	3.22122	3.22882	3.10682	3.54599	2.76691
Anxa5	5.80266	5.55838	5.9319	5.86548	5.68722	5.7252	6.67895	6.66822	6.63672	6.73658	6.99843	6.05793
Anxa6	5.85889	5.92548	6.00525	5.79021	5.88295	5.98071	5.95514	6.03427	5.80266	6.03986	5.98353	6.03715
Anxa7	3.7977	3.29637	3.75476	3.91231	3.84854	3.69323	4.0418	4.11894	3.92786	3.55515	4.12003	3.43722
Anxa8	0.236276	0.28425	0.210989	0.45177	0.119582	0.250298	2.56518	2.7508	1.49885	2.34626	3.0993	0.876797
Anxa9	0.29599	0.296911	0.226048	0.323809	0.133375	0.301573	0.579466	0.513237	0.534709	0.454027	0.685057	0.317441
Aoah	0.358593	0.43657	0.481352	0.548319	0.408296	0.476307	0.759093	0.779269	0.545759	0.556353	0.659962	0.350739
Aoc1	0	0	0	0	0	0	0.00649996	0.0336313	0	0.017656	0.0312094	0
Aoc1l2	0	0	0.0540787	0.113998	0	0	0.0662818	0.0676042	0.0226908	0.0654016	0.0164505	0.0281719
Aoc2	0.6955	0.610462	0.844347	0.663605	0.610462	0.772221	0.536447	0.488077	0.711086	0.704664	0.574673	0.598235
Aoc3	2.30109	2.14607	2.45503	2.34083	2.10661	2.29969	3.25925	3.2266	3.12645	2.92853	2.69654	2.49746
Aopep	2.28437	2.40514	2.06501	2.39697	2.24552	2.03952	2.1421	2.07988	2.36701	2.30014	2.54066	2.31105
Aox1	2.32417	2.38307	2.20119	1.93894	2.31926	2.07279	1.77749	1.76881	1.78365	1.67349	1.69029	2.06542
Aox2	0	0	0	0	0	0	0	0	0.00635047	0.019554	0	0
Aox3	0.191857	0.278459	0.0560317	0.123592	0.0694772	0.0555416	0.36405	0.296779	0.513902	0.091197	0.510263	0.244463
Aox4	0	0	0	0	0	0	0	0.00421674	0.00538879	0	0	0.0103189
Ap1ar	1.9431	2.1523	1.88676	2.00927	2.05601	2.00319	1.76842	1.76162	1.69593	1.69354	1.76218	1.90598
Ap1b1	3.98589	3.93957	4.03997	3.92915	3.78135	4.02221	3.77317	3.71016	3.51032	3.99675	3.49394	3.80539
Ap1g1	2.60028	2.55549	2.62472	2.72022	2.69886	2.72282	2.80796	2.82326	2.48405	2.6301	2.69365	2.70724
Ap1g2	1.12825	1.31569	1.02745	0.996657	1.04712	1.06891	1.25688	1.21315	1.14383	1.21837	1.10315	0.946692
Ap1m1	3.7045	3.66096	3.82745	3.7939	3.53705	3.84543	3.6799	3.63995	3.55236	3.78171	3.34003	3.78171
Ap1m2	0	0	0.0463052	0	0	0	0	0	0	0.0182017	0.222606	0
Ap1s1	3.79925	3.51876	3.60889	3.61887	3.57246	3.54529	3.84365	3.88701	3.87586	3.85456	3.84602	3.82745
Ap1s2	2.50207	2.58513	2.5563	2.63657	2.62628	2.4819	2.6514	2.61329	2.7045	2.74285	2.7632	2.49694
Ap1s3	0.0381423	0.0975607	0.0827534	0.0918181	0.117986	0.18638	0.296213	0.295546	0.187264	0.183609	0.227968	0.0623397
Ap2a1	3.68529	3.61204	3.73567	3.73522	3.69888	3.72918	3.61805	3.53798	3.64513	3.82597	3.76355	3.7408
Ap2a2	3.87767	3.88548	3.89887	3.88874	3.92641	3.90225	3.97352	3.95898	3.94055	3.77609	3.98784	3.8309
Ap2b1	2.90849	2.83648	3.01683	2.93169	2.86966	3.0152	3.21309	3.29373	3.12235	3.21377	3.48863	3.09536
Ap2m1	4.66881	4.66483	4.78346	4.63507	4.72715	4.57179	4.74802	4.71079	4.71079	4.7417	4.84005	4.84548
Ap2s1	4.10601	4.05567	4.31688	4.30215	4.30885	4.3874	4.12573	4.02967	4.78541	4.56516	4.5673	4.20996
Ap3b1	3.13939	3.12436	3.26055	3.07339	3.27089	3.12301	3.37118	3.42747	3.39639	3.23588	3.48534	3.26948
Ap3b2	0	0.0274202	0	0	0	0	0	0	0.00477547	0.0150684	0.00196603	0.0202989
Ap3d1	3.0791	2.98188	3.11773	3.07963	3.10863	3.09401	3.33012	3.36501	3.09737	3.2225	3.37023	3.16
Ap3m1	3.50726	2.89113	3.61133	3.62523	3.45677	3.64117	3.60325	3.59562	3.3908	3.54529	3.42279	3.03712
Ap3m2	1.35692	1.22932	1.19995	1.12034	1.19443	1.28367	1.57683	1.48829	1.41938	1.21155	1.42014	1.41733
Ap3s1	2.53008	2.64651	2.66178	2.68696	2.4456	2.26711	3.3866	3.34103	3.28395	2.94931	3.48169	2.68451
Ap3s2	2.656	2.7433	2.69023	2.63898	2.79821	2.7682	2.45025	2.52038	2.30751	2.45853	2.17218	2.68195
Ap4b1	2.7888	3.17972	2.89113	3.19292	2.9282	2.96811	2.64856	2.47858	2.76534	3.05706	2.38137	2.66481
Ap4e1	0.998357	1.05481	1.02349	0.972283	0.993107	1.21237	0.978071	1.00072	0.831092	0.981535	0.978746	1.03307
Ap4m1	1.60856	1.73391	1.74974	1.72724	1.71155	1.69633	1.7629	1.75114	1.82162	1.77196	1.70726	1.67573
Ap4s1	4.21545	4.56337	4.56108	4.49701	4.83176	4.39766	3.66659	3.59654	4.14741	3.82745	3.5675	4.05878
Ap5b1	1.18071	0.863178	1.25921	0.851114	0.975542	1.09121	1.22721	1.2154	1.05011	0.874128	1.25762	0.976527
Ap5m1	1.35671	1.35852	0.778443	1.0824	1.35772	1.16737	0.98824	0.881807	0.637835	0.930048	0.604779	0.975345
Ap5s1	3.51242	3.68211	3.09878	3.69524	2.84057	3.15213	3.26152	3.37956	3.05505	2.85322	3.15213	2.98106
Ap5z1	1.37359	1.20334	1.25896	1.20502	1.2385	1.2259	1.26011	1.23774	1.2625	1.33397	1.43236	1.28901
Apaf1	1.08838	0.985824	0.828317	1.14111	0.96292	0.891058	1.36207	1.40598	0.905452	0.860921	1.42072	0.900876
Apba1	0.773863	0.730259	1.02301	0.870684	0.721175	0.828875	1.02301	1.13303	0.897528	1.001	1.09379	0.947661
Apba2	0.368686	0.559019	0.264542	0.415173	0.476014	0.231609	0.26079	0.372871	0.219465	0.208888	0.145818	0.15106
Apba3	2.77916	2.46709	2.78207	2.72767	3.02442	2.74749	1.90008	1.77315	2.76569	2.57092	2.53906	2.48529
Apbb1	4.27054	4.70119	4.33819	4.37402	4.37295	4.26348	3.68427	3.59501	3.27718	3.66187	3.15101	4.02722
Apbb1ip	0.94252	0.621999	0.896187	0.488583	0.640075	0.768616	1.31507	1.45399	1.21005	1.06585	1.07646	0.773678
Apbb2	2.21736	2.31972	2.33526	2.23161	1.76609	2.46094	2.16683	2.1404	2.02278	2.06501	2.12122	2.53556
Apc	2.453	1.75238	2.33812	1.74575	2.38955	2.56802	2.4303	2.49202	2.0249	1.56821	2.16452	1.94153
Apc2	0.902132	0.934769	0.886542	0.87658	0.933698	1.02946	0.500903	0.558763	0.515623	0.711086	0.596272	0.82011
Apcdd1	1.21564	1.09526	1.27377	1.18204	1.13581	1.09421	2.41016	2.11148	2.00344	1.97318	2.44814	1.37294
Apcs	0	0	0	0	0	0	0	0	0	0	0.0818375	0
Apeh	2.62602	2.53622	2.60331	2.44695	2.67183	2.54314	2.2149	2.27206	2.45449	2.51663	2.35598	2.60816
Apela	0	0	0.107756	0	0	0	0	0	0	0	0	0.159395
Apex1	3.09971	3.06744	2.97775	2.85448	2.99803	2.88509	2.8105	2.99107	2.94753	2.81103	2.9152	3.11949
Apex2	0.884256	1.02647	0.551666	0.724164	0.788013	0.856492	0.522208	0.601954	0.217194	0.409272	0.477558	0.784643
Aph1a	4.11143	4.12165	4.22771	4.28169	4.25806	4.25251	4.03797	3.97549	3.98784	4.16244	4.11703	4.25434
Aph1b	1.82132	1.66128	1.85687	1.80787	1.77663	1.75216	1.47848	1.56161	1.26291	1.62386	1.35692	1.61947
Aph1c	0.544121	0.712611	0.699478	0.612631	0.710842	0.648087	0.586523	0.66919	0.409621	0.580692	0.532842	0.440555
Api5	3.5139	3.39969	3.52147	3.39409	3.51821	3.53194	3.53324	3.51639	3.38071	3.57609	3.59654	3.51323
Api5-ps	0	0	0	0.0508293	0	0	0	0	0	0	0.0288577	0.106175
Apip	5.28705	5.3128	5.01293	4.9378	5.11091	4.93104	4.66119	4.34872	4.45274	4.76061	4.20926	5.07573
Aplf	0.714519	0.821658	0.707445	0.73474	0.709549	0.605035	0.52926	0.557265	0.603369	0.663375	0.652776	0.677256
Apln	3.00437	2.64382	3.33522	2.97623	2.63352	3.19867	2.29969	2.26649	2.7219	2.35984	2.2773	3.00078
Aplnr	3.8428	2.90703	4.54897	3.69323	3.35353	3.94384	3.98964	3.94693	4.13832	4.05878	3.70406	4.27816
Aplp1	0.930048	0.698089	0.774415	0.89798	0.956252	0.607074	0.964499	1.10458	0.94252	0.917281	1.31336	0.798415
Aplp2	5.68497	5.77644	5.90019	5.58331	5.97387	5.88124	5.98658	5.85334	5.70395	5.6093	5.5418	5.88124
Apmap	3.98719	3.93426	3.98589	3.85547	3.88548	3.94859	3.77354	3.65708	3.77419	3.81923	3.30189	3.79686
Apoa1	0.405878	0.261754	0.325766	0.652776	0.644428	0.548444	0.281982	0.286009	0.239926	0.166979	0.343924	0.590485
Apoa2	1.33458	1.29665	0.948296	1.07731	1.46337	1.02126	0.991738	0.974156	0.640733	0.673001	0.619147	1.11513
Apoa4	0	0	0	0.062203	0	0	0	0	0	0	0	0.043253
Apoa5	0.195962	0.053876	0.19616	0.0852167	0.0558305	0	0	0.0353032	0.0557099	0.0238458	0.0246631	0.0270919
Apob	0.127517	0.0256239	0.0847152	0.0200832	0.0839485	0.0307736	0.0292418	0.0168085	0.0205437	0.0319236	0.0435247	0.136476
Apobec1	1.4997	1.50177	1.81677	1.96933	1.43324	1.47321	2.85362	3.17449	2.55036	2.40331	2.13959	1.40117
Apobec2	6.84852	6.80926	6.9743	6.93559	6.81274	7.07363	6.68322	6.66311	6.44788	6.79369	6.22716	7.04424
Apobec3	0.983671	1.0397	0.932826	1.11907	0.800123	0.979083	1.09549	1.0148	0.959851	1.04815	1.17703	0.969896
Apobec4	0	0.0813812	0.0779819	0	0	0	0.0203969	0	0	0	0	0
Apobr	0.496738	0.510104	0.542564	0.342582	0.650697	0.554202	1.26698	1.33427	0.98204	1.02099	1.26184	0.416014
Apoc1	0	0.0466245	0.471019	0.357598	0.34768	0	1.54412	0.413789	2.35877	0.841421	0.668556	0
Apoc2	0	0.142538	0	0.235595	0	0	0.697973	0.504701	0.472256	0	0.618951	0.314471
Apoc2l	0.221251	0	0	0	0	0	0	0.0453902	0	0.384487	0	0
Apoc3	0	0	0	0	0.290114	0	0.0411968	0.0455034	0.185238	0.183772	0.0570371	0
Apoc4	0	0	0	0	0	0	0	0.0219902	0.0962231	0.0171988	0	0.018387
Apod	1.63068	1.7578	1.47035	1.53033	1.50055	1.50865	1.91436	2.22479	2.2503	2.32805	1.82689	1.42203
Apoe	5.81244	5.55534	5.49932	5.40652	6.21614	5.5192	7.61043	7.45315	7.43662	6.76886	7.40134	6.23341
Apof	0.104743	0	0	0.0855264	0.0943132	0.0879211	0.0294822	0	0.0349023	0	0.0614087	0
Apoh	0.137822	0.194159	0.245785	0.128693	0.179615	0.130581	0.204686	0	0.119134	0.265022	0.202943	0
Apol10a	0	0	0	0	0	0	0	0	0	0	0	0.0214693
Apol10b	2.86825	2.21708	2.47924	2.53427	2.34222	2.50901	1.67485	1.55028	2.12507	1.94709	1.22092	2.07464
Apol10c-ps	0	0	0.116086	0	0	0	0.0466245	0.0514697	0	0	0	0.0880808
Apol11a	0	0	0	0	0	0	0	0	0.0182734	0.0695328	0	0.0420359
Apol11b	0.55921	0.509027	0.483327	0.28095	0.543468	0.651363	0.225952	0.231862	0.497928	0.201115	0.204541	0.57865
Apol6	0.0822615	0.252814	0.193251	0.203649	0.0828925	0.0652501	0.504868	0.197702	0.541711	0.44092	0.341297	0.109207
Apol7a	0.0550088	0.0832784	0	0	0.0487102	0.0420469	0.0830002	0.11817	0.0455034	0.0853841	0.156414	0.0665741
Apol7b	0	0	0	0	0.0572904	0	0	0	0	0	0	0
Apol7c	0.123569	0	0.0859697	0	0.111805	0.0583073	0	0.0820152	0.264648	0.0632566	0.0337862	0.0375303
Apol7d	0	0.114992	0	0	0	0	0	0	0	0	0.0330818	0
Apol7e	0.0417376	0	0.175506	0.0285454	0.0580451	0.129355	0.129649	0.174254	0.200415	0.139644	0.153459	0.0490555
Apol8	0	0	0	0	0.0498394	0.0424679	0.0143739	0.0269157	0.0470859	0	0.0584243	0.0544895
Apol9a	0.123079	0.0844463	0	0.136408	0.130285	0.0423281	0.232462	0.320245	0.354253	0.13804	0.281982	0.165908
Apol9b	0.218033	0.293546	0.2173	0.404831	0.437668	0.211524	0.375051	0.561899	0.793795	0.500903	0.424344	0.395405
Apold1	2.50325	1.9093	2.27206	1.81422	2.26355	2.38866	2.00936	1.77547	2.58683	2.31716	2.25492	2.51753
Apom	0.179334	0.0923151	0.106682	0.12686	0.112882	0	0.0138296	0.0588665	0.193773	0.0306324	0.0128002	0
Apon	0.048735	0.0718304	0.167623	0.251088	0.0312823	0.0915472	0.0165398	0.0189684	0.0655491	0.0361015	0.0766374	0.0438079
Apoo	6.32452	6.39879	6.19962	6.44235	6.17864	6.32452	5.83358	5.84753	5.58564	5.91818	5.20943	6.16491
Apoo-ps	2.47657	3.91736	4.26192	2.69691	2.61943	2.45025	1.8416	2.03092	1.86105	2.60917	1.51775	2.15573
Apool	3.75051	3.58595	3.72743	3.72549	3.52748	3.6144	3.08172	3.00813	2.97655	3.28604	2.69273	3.31453
App	4.11171	3.87022	4.1013	4.13422	3.75902	4.02782	5.04554	5.18523	4.94693	4.73429	5.32716	4.39468
Appbp2	2.56331	2.57519	2.6602	2.51881	2.62297	2.68696	2.70663	2.68257	2.36072	2.50512	2.43125	2.57965
Appbp2os	0	0.140576	0.127454	0.124105	0	0.0582795	0.00436865	0.0819679	0.0568184	0.123633	0.00381616	0.0156945
Appl1	2.50555	2.43256	2.53654	2.57604	2.58876	2.58605	2.54408	2.57853	2.40131	2.40032	2.49146	2.54501
Appl2	2.98895	3.32263	3.06508	3.18306	3.13852	3.29434	3.1447	3.0881	2.75215	2.7211	2.78984	3.16628
Aprt	2.93952	2.87416	2.76569	2.91339	2.56053	2.64527	2.98188	2.90619	3.31793	2.99531	3.24364	2.67733
Aprt-ps	0.125861	0.220245	0.421364	0.427533	0.33065	0.278579	0.215845	0	0	0.184584	0.100142	0.119782
Aptx	1.77703	1.69354	1.70104	1.68235	1.66346	1.55978	1.51624	1.39569	1.43478	1.74974	1.45199	1.66657
Aqp1	7.1758	7.18468	7.1758	7.58892	6.80926	7.42956	7.00432	6.89715	6.40564	7.30445	6.30952	7.26244
Aqp11	0.28851	0.49277	0.420393	0.385758	0.443559	0.360414	0.15374	0.181576	0.116025	0.302713	0.130047	0.232296
Aqp2	0.0962468	0	0	0.0765592	0	0	0.816386	0.519886	1.23099	1.04869	1.8525	0.572127
Aqp3	0	0.085832	0	0	0	0	0	0	0.0186281	0.0440159	0.166173	0
Aqp4	1.17051	1.12786	1.23196	1.12257	0.860649	1.4935	0.966435	1.06757	0.411409	0.688837	0.103713	1.95247
Aqp5	0	0	0	0	0	0	0.316873	0.316164	0.500127	0.38478	2.18966	0.282569
Aqp6	0	0	0.14815	0	0	0.0721107	0	0	0	0	0	0
Aqp7	3.29303	2.8424	3.35232	3.18688	3.20419	2.95367	3.11641	2.82606	2.4554	2.93263	1.91154	3.27377
Aqp8	2.35315	1.95632	1.57712	1.68901	1.80991	1.16294	1.64636	1.55372	1.93866	1.73313	1.95647	1.06982
Aqp9	0	0.0358802	0	0	0	0.0580798	0.0938351	0.0515018	0.0078114	0.0151909	0.0653517	0.0156464
Aqr	1.7938	1.75843	1.88994	1.70892	1.88545	1.80663	1.71793	1.68342	1.65941	1.72724	1.70641	1.82494
Ar	0.919082	0.836722	0.775468	0.850205	0.877424	0.830369	1.09421	1.06858	0.992053	0.821431	1.04037	0.772417
Araf	3.01109	3.08306	2.97889	3.17704	3.05858	3.18813	3.1642	3.19075	3.01224	2.8539	2.92769	3.27089
Arap1	2.21291	2.11278	2.18744	2.30284	2.23553	2.27102	2.87982	3.02225	2.85419	2.78566	3.09039	2.54531
Arap2	1.42826	1.39357	1.58967	1.43414	1.47181	1.52016	1.1842	1.07687	0.803798	1.06138	0.917281	1.24341
Arap3	3.5869	3.32869	3.77419	3.72191	3.54199	3.79882	3.81747	3.7977	3.52412	3.66454	3.55924	3.86509
Arc	0.894874	0.860921	0.911271	0.486589	0.96779	0.842221	0.472256	0.432144	0.702103	0.35956	0.851394	1.05675
Arcn1	2.94931	2.9659	3.03277	3.00635	2.98789	2.98789	3.08943	3.05286	2.97021	3.02166	3.08047	2.95545
Areg	0	0	0	0	0	0	0	0	0	0	1.14133	0
Arel1	3.52748	3.51323	3.51876	3.25849	3.692	3.49358	3.18397	3.1981	2.96856	2.99192	2.98259	3.7232
Arf1	6.77311	6.73251	6.75858	6.7408	6.77311	6.78899	6.85478	6.81717	6.66311	6.93065	6.93559	6.84852
Arf2	3.30123	3.37632	3.29589	3.27894	3.12692	3.48072	3.62038	3.57	3.56067	3.63494	3.69658	3.54654
Arf3	3.03146	2.91156	3.04007	3.02957	3.09267	3.09124	3.68466	3.77892	3.70151	3.45297	3.91614	3.51672
Arf4	4.12731	4.00771	4.19249	4.19698	4.14695	4.14991	4.52402	4.63205	4.70404	4.78346	5.07922	4.23706
Arf5	4.9353	4.55422	5.13628	5.00105	5.08627	4.97853	4.59486	4.39383	5.224	5.16299	5.31037	4.68035
Arf6	3.37545	3.22184	3.33207	3.22221	3.37708	3.44081	3.68659	3.83226	3.98228	3.50879	4.13668	3.65489
Arfgap1	1.99487	2.13153	2.0749	1.94624	2.10499	2.19313	2.59915	2.63728	2.22912	2.15055	2.64358	2.22339
Arfgap2	3.65131	3.84113	3.61848	3.62215	3.73181	3.74889	3.5869	3.58991	3.41096	3.68269	3.53672	3.66187
Arfgap3	2.0008	2.06007	1.94553	2.13535	1.85033	1.86191	2.52703	2.629	2.42855	2.33131	2.93285	2.26158
Arfgef1	3.80961	3.62072	3.68466	3.51089	3.80173	3.77892	3.31622	3.23975	2.80147	3.07208	2.83222	3.32764
Arfgef2	3.19329	3.11414	3.13852	3.08074	3.17553	3.28719	3.15249	3.14924	2.72162	2.95395	2.8139	3.15168
Arfgef3	0.0645234	0.0323524	0	0.0553631	0.0373459	0.0364579	0.0161189	0.0327713	0.0365043	0.0421273	0.187743	0.0371504
Arfip1	3.14554	3.18438	3.16999	2.95545	3.0345	3.20419	3.53918	3.29637	3.47476	3.54836	3.84438	2.91898
Arfip2	1.49645	1.9285	1.76083	1.69306	1.51868	1.59206	1.79361	1.76854	2.01961	1.72089	2.06782	1.52936
Arfrp1	2.58746	3.09449	2.54408	2.89198	2.87301	2.86526	2.56556	2.40804	2.55312	2.83894	2.3004	2.656
Arg1	0.0682518	0.108513	0.100709	0	0.297044	0.117586	0.957053	0.662317	0.273532	0.195499	2.83455	0.174839
Arg2	0.113998	0	0	0	0.250298	0.11162	0.0695921	0.102399	0.0291012	0.0338825	0.146701	0.166218
Arglu1	3.48327	3.69658	3.56491	3.75635	3.31886	3.76293	3.80639	3.85547	3.47405	3.49231	3.52147	3.44825
Arhgap1	2.1322	2.24505	2.24858	2.45101	2.28024	2.18794	3.20824	2.77916	2.40101	3.02414	2.71297	2.32427
Arhgap10	4.1152	4.23541	4.16123	4.18252	4.03824	4.10001	4.06573	4.12772	3.80365	4.07796	3.7024	4.01943
Arhgap11a	0.714229	0.670033	0.561094	0.564202	0.599974	0.518069	0.646678	0.961397	1.00973	0.772956	1.40208	0.687982
Arhgap12	1.81961	1.83995	1.82582	1.7258	2.15926	1.9352	1.79791	1.67151	1.49992	2.0366	1.46368	1.69722
Arhgap15	0.218399	0.208236	0.320959	0.228187	0.173676	0.145979	0.366287	0.366766	0.397545	0.298569	0.315919	0.206165
Arhgap15os	0	0	0	0	0	0	0	0	0	0	0	0
Arhgap17	1.39986	1.3786	1.42371	1.42371	1.25183	1.37676	1.39549	1.73238	1.37717	1.50434	1.32511	1.26291
Arhgap18	2.32773	2.17997	2.71654	2.34564	2.3128	2.43256	2.16819	2.05137	2.16982	2.224	1.91041	2.30284
Arhgap19	0.791557	0.964137	0.899448	0.995589	0.919082	0.790788	1.43262	1.45082	1.20846	1.29813	1.21729	0.260062
Arhgap20	1.83863	2.11362	1.94337	2.0085	2.12692	2.10759	1.7381	1.7003	1.05567	1.57779	0.935601	1.73779
Arhgap20os	0.11118	0	0.0884698	0.0809868	0.091238	0	0.0520814	0.0584769	0.0322185	0.029008	0.0151708	0.134572
Arhgap21	3.05459	2.72767	2.80075	2.84005	3.08696	3.15035	2.98986	3.14954	2.48684	2.79545	2.7682	3.0993
Arhgap22	0.672395	0.393838	0.571593	0.675734	0.635789	0.547285	0.8524	0.949238	0.923495	0.835349	1.49506	0.711086
Arhgap23	2.05847	1.88854	2.08107	1.97431	2.07279	2.08614	2.28515	2.39299	2.57383	2.37029	2.54123	2.34782
Arhgap24	1.68649	1.60829	1.53204	1.78855	1.71363	1.64904	1.67871	1.55249	1.48215	1.66702	1.47035	1.48334
Arhgap25	1.17433	0.796435	1.12752	1.15843	0.971593	0.954555	1.01862	1.08691	1.01086	1.01912	1.23288	1.03481
Arhgap26	1.11261	0.99457	0.934459	0.789837	1.14809	1.15132	0.762513	0.831902	0.465888	0.588694	0.472768	0.988989
Arhgap27	1.7546	1.70469	2.0791	2.32945	1.83586	1.76909	2.00558	1.99809	1.94573	1.95247	1.93189	2.09343
Arhgap27os3	0.118302	0	0	0	0.0429913	0.165399	0.128131	0.0928327	0.103232	0.0941053	0.0910734	0.112109
Arhgap28	1.06535	0.954191	1.04989	1.09179	0.842221	1.08873	1.0099	0.837012	1.16481	1.02984	0.815354	1.12671
Arhgap29	3.54962	3.41318	3.72871	3.49264	3.48365	3.71288	3.67001	3.68688	3.33726	3.38789	3.26429	3.4863
Arhgap30	0.776518	0.853669	0.771923	0.841021	0.821658	0.888435	1.55538	1.58233	1.42179	1.09983	1.65717	0.953151
Arhgap31	2.79626	2.47144	2.81842	2.87272	2.67442	2.84016	2.90412	2.97951	2.64825	2.67733	2.80147	2.89539
Arhgap32	1.32944	1.45639	1.19003	1.05834	1.43222	1.22092	1.34218	1.30015	0.844572	1.17531	0.957755	1.15502
Arhgap33	0.212591	0.167141	0.152715	0.175506	0.120906	0.214621	0.350501	0.354559	0.365702	0.20019	0.395592	0.269107
Arhgap35	3.29396	3.13032	3.2909	3.14787	3.33859	3.43722	3.4475	3.50643	2.94817	3.2822	3.0563	3.39686
Arhgap36	0.0501945	0.0583475	0.0721384	0.0658191	0	0	0	0.0079581	0.0396277	0.0170277	0.0293268	0.101331
Arhgap39	1.07687	0.843837	1.09121	1.03442	1.12137	0.92447	0.914784	0.963673	0.97478	0.82011	0.941239	1.10164
Arhgap4	0.275555	0.365893	0.351176	0.212688	0.333662	0.407385	0.680679	0.668033	0.602667	0.53262	0.683989	0.375689
Arhgap40	0	0	0	0	0	0.0545883	0	0	0	0	0	0
Arhgap42	1.50411	1.42371	1.29665	1.48517	1.40099	1.25378	1.3196	1.36435	0.991475	1.3535	1.34237	1.27537
Arhgap44	2.81469	2.78947	2.66579	2.59346	2.79297	2.83258	2.48529	2.42538	2.42066	2.52316	2.33939	2.63352
Arhgap45	1.15082	1.64129	1.43414	1.674	1.35738	1.6994	2.74404	2.87334	2.63679	2.1855	3.05137	1.8806
Arhgap5	2.82282	2.68257	2.96944	2.9323	2.93035	3.21184	2.74749	2.67539	2.13137	2.53281	2.19042	2.73884
Arhgap6	0.642742	0.722731	0.693467	0.766624	0.794073	0.670208	0.7369	0.707081	0.680274	0.758559	0.734308	0.681505
Arhgap8	0.352419	0.146603	0.420024	0.186215	0.297629	0.215674	0.245219	0.233007	0.123674	0.222742	0.184584	0.309719
Arhgap9	1.34346	1.60659	1.36495	1.13124	1.23421	1.11722	1.39569	1.17377	1.26665	1.09421	1.22721	0.931337
Arhgdia	5.82542	5.70997	5.80124	5.91485	5.78335	5.78083	6.38467	6.47925	6.36204	6.30435	6.85835	6.26899
Arhgdib	3.39927	3.50496	3.45604	3.42247	3.19533	3.35353	4.12996	4.48324	4.07338	3.72005	4.22067	3.69811
Arhgdig	0.126993	0.142538	0.108195	0.24304	0.220713	0.0850773	0.16554	0.0386052	0.241427	0.0990389	0.264805	0.074247
Arhgef1	2.67221	2.73786	2.69716	2.85666	2.79347	2.95395	3.25718	3.18059	3.17657	3.0376	3.32014	3.03059
Arhgef10	1.87761	1.64341	1.76419	1.7898	1.81798	1.89447	2.22133	2.31354	1.97677	1.98069	2.01633	2.05633
Arhgef10l	3.63255	3.54141	3.79471	3.49592	3.754	3.66486	3.51611	3.41483	3.6562	3.81747	3.73776	3.56013
Arhgef11	2.57604	2.52607	2.49827	2.41283	2.52625	2.48112	2.51881	2.54925	2.26023	2.40455	2.22928	2.58553
Arhgef12	4.16863	3.87171	4.11009	3.94055	4.19434	4.38827	4.28869	4.30939	3.91846	3.95222	4.14139	4.2441
Arhgef15	3.22398	3.15168	3.25612	3.46164	3.18994	3.46224	3.17386	3.15646	2.99555	3.21759	2.82758	3.41779
Arhgef16	0.192409	0.109473	0.0728335	0.167848	0.26759	0.156479	0.100563	0.116792	0.080629	0.0827787	0.124168	0.0815385
Arhgef17	3.17362	3.03277	3.02728	2.92853	3.2894	3.40031	3.09709	3.14554	2.88312	3.06546	3.06053	3.34597
Arhgef18	1.83922	1.84843	2.00176	1.71971	1.83658	1.95197	1.88604	1.86105	1.7997	1.83283	1.86625	1.82465
Arhgef19	3.36643	3.21309	3.73712	3.44604	3.25228	3.68427	2.97623	2.80109	2.9344	3.40569	2.87272	2.88831
Arhgef2	2.32337	2.06755	2.3141	2.25054	2.2668	2.35944	2.75724	2.80942	2.60278	2.51945	2.9148	2.4833
Arhgef25	2.02743	2.10892	2.05137	2.18794	1.98575	1.89583	2.8218	2.90389	2.53798	2.70976	3.29888	2.33748
Arhgef26	0.195499	0.158963	0.377476	0.281825	0.19449	0.183229	0.176867	0.31271	0.213602	0.279539	0.435664	0.35124
Arhgef28	1.31998	1.16445	1.17433	1.07395	1.26184	1.12057	1.16592	1.28711	1.03275	1.28678	1.3824	1.22542
Arhgef3	3.09039	3.0609	3.21663	3.14867	3.16787	3.21156	3.25748	3.32154	2.99876	3.01664	2.656	3.24515
Arhgef33	0.0664549	0	0	0	0.0592141	0.063102	0.00130928	0.00343262	0.0313575	0.0111165	0.00312012	0.0145823
Arhgef37	1.01685	1.00178	0.979582	0.943439	0.960499	1.26291	0.861841	1.01888	0.905743	0.915622	0.626277	0.732649
Arhgef38	0	0	0	0.0224774	0	0	0	0	0	0	0.171581	0
Arhgef39	0.110364	0.172084	0.0952811	0.27056	0.0535936	0.126724	0.222333	0.202986	0.165908	0.185564	0.392133	0.232619
Arhgef4	0.063728	0.123167	0.0839485	0.0933437	0.0566589	0.0977898	0.0667212	0.0873593	0.0415031	0.101249	0.0716365	0.0550591
Arhgef40	1.82494	1.628	1.82431	1.81381	1.77508	1.77787	2.58553	2.45326	2.44596	2.58814	2.82467	2.09052
Arhgef5	1.87396	1.71872	1.77585	1.87738	1.85587	1.89954	1.86359	1.92565	1.5649	1.70225	1.76804	1.84193
Arhgef6	3.02862	2.91277	3.03002	2.97889	2.97655	3.03125	2.9727	2.89077	2.86863	2.97812	2.91369	2.84846
Arhgef7	3.16158	3.03943	3.20575	3.12267	3.04675	3.27377	3.02023	2.99707	2.98825	3.17942	2.93169	3.10788
Arhgef9	1.66639	1.74625	1.60306	1.56247	1.73582	1.78324	1.20861	1.20887	1.00345	1.35782	0.936331	1.44128
Arid1a	2.50975	2.43509	2.45133	2.41082	2.61884	2.70498	2.80818	2.80733	2.56749	2.4607	2.74544	2.83026
Arid1b	2.05556	1.66862	2.15463	2.07306	2.07626	2.23002	2.15666	2.1664	1.84138	1.84734	1.96578	2.14546
Arid2	1.92026	1.90439	2.02068	2.01532	1.8892	2.18944	2.00917	2.02116	1.79698	1.7869	2.01508	2.03265
Arid3a	0.630388	0.684359	0.790039	0.468383	0.63702	0.679875	0.670208	0.689447	0.634243	0.61566	0.690252	0.63147
Arid3b	0.862707	0.804753	0.687107	0.55405	0.756424	0.836722	0.585631	0.587386	0.483629	0.55478	0.398686	0.600867
Arid3c	0	0	0	0	0	0	0	0	0	0	0	0
Arid4a	2.41365	2.53989	2.43322	2.55051	2.60558	2.45268	2.73854	2.76514	2.64888	2.56885	2.60296	2.57092
Arid4b	1.52176	1.56161	1.25378	1.68117	1.55125	1.61289	1.48911	1.46224	1.38663	1.18243	1.4452	1.54894
Arid5a	0.536447	0.702326	0.496149	0.622638	0.659303	0.647652	0.862924	0.873127	0.956592	0.690384	1.4397	0.869345
Arid5b	1.9636	2.11932	2.11148	2.30711	1.9848	2.01426	2.35703	2.40528	2.05137	2.27427	2.3988	1.95415
Arih1	3.60392	3.47646	3.5386	3.56491	3.48812	3.61378	3.69323	3.61651	3.33588	3.4824	3.52982	3.4434
Arih2	2.50144	2.66538	2.62539	2.49227	2.65342	2.56785	2.2831	2.25726	2.08144	2.5143	2.12416	2.54206
Arl1	5.41056	5.40898	5.40898	5.51268	5.4512	5.4202	5.40898	5.41612	5.4202	5.47772	5.53488	5.32165
Arl10	1.43094	1.23396	1.3476	1.4179	1.51681	1.49699	1.9093	1.9477	1.77724	1.5928	1.88156	1.71844
Arl11	0.33065	0.492159	0.548319	0.462678	0.627593	0.540512	0.834409	1.09874	0.85971	0.67923	1.33528	0.597729
Arl13a	0	0	0	0.0645762	0.114906	0.0671024	0	0.0141431	0.0148378	0	0.00965589	0.0319236
Arl13b	1.35221	1.4397	1.25093	1.58615	1.45357	1.54516	1.51733	1.51117	1.52591	1.51294	1.65999	1.3623
Arl14ep	1.68359	1.78893	1.78082	1.6549	1.58275	1.79319	1.73391	1.73187	1.71647	1.76804	1.75346	1.58585
Arl14epl	0	0	0	0	0	0	0	0	0.0159652	0	0.0113976	0
Arl15	1.94976	1.97291	1.2441	1.50865	1.13091	1.97983	2.08065	2.07826	2.11148	1.91313	1.78106	1.92353
Arl16	1.24209	0.751886	1.1829	1.00785	0.907405	0.854105	1.19461	1.09421	1.32021	0.840889	1.34429	0.838751
Arl2	3.59263	3.89181	3.46164	3.73368	3.65185	3.48534	3.25044	3.25384	3.23941	3.57371	3.21496	3.58393
Arl2bp	4.45633	4.33952	4.44218	4.46159	4.35793	4.31337	4.23319	4.26032	4.14273	4.50859	4.01943	4.14991
Arl3	5.00524	5.23165	5.11091	4.98517	5.06698	4.9415	4.76407	4.80318	5.02051	4.7808	4.75972	4.89437
Arl4a	1.49095	1.76677	1.65504	1.87326	1.64714	1.7122	1.43061	1.35782	1.66602	1.5116	1.04938	1.63534
Arl4aos	0	0	0	0	0	0	0	0	0	0	0	0
Arl4c	1.54879	1.47603	1.69379	1.59313	1.46648	1.37884	1.90712	1.90906	2.0753	2.00036	2.45449	1.68851
Arl4d	3.3866	3.03125	3.74546	3.4824	3.1382	3.51927	2.71487	2.651	3.11456	2.96811	2.7817	3.25961
Arl5a	3.42844	3.22506	3.30967	3.36753	3.25458	3.39927	3.43853	3.45729	3.1667	3.33859	3.37158	3.26055
Arl5b	1.91134	1.19125	1.94113	1.71808	1.73633	1.39679	1.54202	1.70726	1.24723	1.73695	0.561899	1.96132
Arl5c	0.344351	0.460868	0.656784	0.631124	0.465029	0.125964	0.471322	0.550784	0.454027	0.55673	0.538859	0.422065
Arl6	2.17005	1.52115	1.60968	1.7546	1.6059	1.64319	1.5966	1.60354	1.97055	1.91536	1.88406	1.68704
Arl6ip1	3.72693	3.6939	3.71495	3.82411	3.66585	3.62923	4.24065	4.25308	4.33195	3.97549	4.55297	3.80173
Arl6ip4	3.28764	3.34545	3.65185	3.64885	3.90269	3.49687	3.3891	3.21843	3.78998	3.22398	3.10863	3.40569
Arl6ip5	6.1846	6.07458	6.06819	6.09515	5.99507	6.06219	6.19108	6.1684	5.99909	6.30952	6.23782	6.10486
Arl6ip6	2.42756	2.27552	2.37781	2.49146	2.47657	2.45326	1.82341	1.96555	2.16409	2.33081	2.13785	2.25752
Arl8a	2.13115	1.99661	1.94516	2.11278	1.92026	1.92554	2.38826	2.61269	2.58914	2.22225	2.8278	2.41511
Arl8b	4.29825	4.32112	4.24816	4.3722	4.42029	4.25385	4.07732	4.07006	3.93861	4.06768	3.87712	4.04545
Arl9	0	0.145545	0	0	0	0	0	0	0	0.0250919	0	0
Armc1	4.01127	3.85813	3.85813	3.90972	3.86457	3.93861	3.69524	3.5438	3.45604	3.83489	3.43853	3.57806
Armc10	1.97813	2.04577	2.1855	2.12692	2.19465	1.80124	1.47235	2.16567	2.177	1.78893	2.24598	1.93734
Armc2	2.70472	3.05004	2.43807	2.5178	2.84846	2.36449	1.41733	1.04815	1.47006	1.56177	1.50081	1.98145
Armc3	0.0963641	0.0883423	0	0	0.0516449	0	0.0077617	0.017904	0	0	0.00218057	0.0166713
Armc5	2.11867	1.84757	2.02278	2.0129	2.13719	1.88376	1.72211	1.66657	2.06359	2.31972	2.2433	1.97055
Armc6	1.37915	1.53033	1.69306	1.62328	1.26521	1.46599	1.3874	1.23288	1.28774	1.58838	1.29373	1.68004
Armc7	0.662317	0.840406	0.841965	0.832887	0.701083	0.806757	1.0147	1.05366	1.13501	1.16572	1.31386	0.768085
Armc8	2.60445	2.6554	2.71976	2.57383	2.52419	2.7508	2.52516	2.43926	2.13772	2.48648	2.09629	2.57048
Armc9	0.268518	0.263398	0.351176	0.371779	0.417178	0.359424	0.458943	0.466494	0.365149	0.39156	0.40011	0.492344
Armcx1	0.988989	0.968036	0.768085	0.933698	0.968036	0.841965	1.04694	1.18164	1.1653	1.18304	1.01862	0.946139
Armcx2	1.74686	1.41368	1.5137	1.80909	1.53901	1.54317	2.30234	2.34222	2.21386	2.0008	2.29379	1.84418
Armcx3	2.79036	2.57195	2.8642	2.51124	2.62939	2.47642	3.10258	3.21184	2.77567	2.61683	3.42844	2.9306
Armcx4	1.35598	1.16432	1.26993	1.29916	1.33805	1.38637	1.56919	1.78556	1.21643	1.51319	1.34099	1.23786
Armcx5	1.45831	1.66657	1.59533	1.55819	1.7085	1.61727	1.36757	1.5078	1.39306	1.53621	1.29604	1.44758
Armcx6	0.613774	0.345049	0.526235	0.616947	0.601321	0.476819	0.495302	0.725425	0.817607	0.677256	0.749677	0.716158
Armh1	0.0637993	0	0	0	0	0	0.0430418	0.0475739	0.0675753	0	0	0
Armh2	0.14447	0	0	0	0.12858	0	0	0	0	0	0	0.138327
Armh3	2.8991	2.93952	3.00078	2.84317	2.86863	2.92167	2.62106	2.50144	2.42155	2.7554	2.45268	2.88066
Armh4	1.31657	1.64904	1.20733	1.30769	1.67186	1.33458	1.00178	1.13138	0.992821	1.31009	1.05349	1.07802
Armt1	1.10458	1.21474	1.10379	1.07912	1.13651	0.926682	0.891337	0.86961	0.801273	0.981188	0.845871	0.927297
Arnt	2.1245	2.17037	2.09985	2.03144	2.08579	2.33154	2.18892	2.24639	2.03144	1.99661	2.24767	2.20931
Arnt2	0.106818	0.0247193	0.0300654	0.0596652	0.106175	0.0479027	0.217789	0.240544	0.112953	0.120003	0.208888	0.106503
Arpc1a	3.99348	4.0424	4.07412	3.93268	3.96611	4.10217	4.05427	4.09855	4.17153	4.20511	4.24188	4.05477
Arpc1b	3.50675	3.38161	3.20922	3.26678	2.99602	3.24196	4.48118	4.53976	4.42029	4.35177	4.6703	3.7193
Arpc2	5.70037	5.4826	5.6402	5.64308	5.73944	5.69388	5.98071	5.99507	6.12078	5.91485	6.2459	5.75774
Arpc3	4.30103	4.18712	4.2441	4.26502	4.03222	4.05789	4.35527	4.4743	4.51229	4.51873	4.60719	4.26502
Arpc4	3.95078	4.1373	3.80961	4.10601	4.0626	4.1235	4.54487	4.59074	4.25508	4.50655	4.25618	4.27641
Arpc5	4.15713	3.88175	3.9145	4.27054	3.66794	4.2698	4.81636	4.78228	4.44306	4.19578	4.6285	4.39691
Arpc5l	3.83777	3.83734	3.86633	3.84113	3.9909	3.82308	3.19947	3.03846	3.89119	3.75999	3.7083	3.39852
Arpin	2.75794	2.58423	2.63516	2.67039	2.42066	2.63728	2.92542	3.01904	2.92473	2.94101	3.28643	2.94129
Arpp19	3.28304	3.39374	3.21377	3.22315	3.20691	3.1642	3.01189	3.00665	3.25431	3.00179	2.98336	3.08343
Arpp21	0.156008	0.107848	0.113863	0.0925033	0.103775	0.127242	0.0379927	0.0680595	0.0690574	0.172084	0.0383988	0.144377
Arr3	0	0.0333591	0	0.0291693	0.0478854	0.0410725	0.00332778	0.00595842	0.0146235	0	0	0
Arrb1	1.84855	1.40909	1.76804	1.55432	1.53423	1.79026	2.41198	2.50477	0.649536	1.93866	2.10269	1.89778
Arrb2	1.66728	1.54765	1.73142	1.8317	1.5116	1.47035	2.43322	2.55051	2.62106	2.09154	3.0187	1.91113
Arrdc1	1.04564	1.38322	1.23614	1.32248	0.992821	1.26857	1.56219	1.68992	1.26521	1.48334	1.81467	1.24563
Arrdc2	1.54444	2.39949	1.33671	3.00018	1.64294	2.23191	1.1751	1.26766	1.11325	1.56643	0.848533	1.62175
Arrdc3	2.72063	2.98596	2.86905	3.11414	3.11718	2.89666	2.348	2.35222	2.77667	2.9222	2.9984	2.83528
Arrdc4	2.10269	1.75078	2.3229	1.72487	1.94337	1.94084	2.06542	1.84303	2.17218	1.96186	2.15306	1.72928
Arrdc5	0.172712	0.233622	0.233702	0.266216	0.281982	0.267084	0.0622937	0	0.134326	0.285615	0.0325178	0
Arsa	2.26649	1.95823	2.04341	2.27709	2.13989	1.94281	2.87711	3.02803	2.83026	2.77445	3.23068	2.30064
Arsb	1.5324	1.4371	1.84548	1.62247	1.5644	1.61708	2.34929	2.43256	2.38896	2.25972	2.72022	1.83524
Arsg	0.651626	0.608188	0.594955	0.653517	0.537181	0.588694	0.884538	0.789413	0.85122	0.753249	0.791414	0.76225
Arsi	0.661988	0.492492	0.622974	0.511818	0.391021	0.568568	0.832088	0.718822	0.983916	0.868312	1.17024	0.551223
Arsj	0.23223	0.217493	0.46163	0.375496	0.215354	0.177527	0.424134	0.531825	0.320611	0.661396	0.561094	0.35903
Arsk	1.1689	1.05938	1.14089	1.09583	1.09421	1.00145	1.37658	1.42912	1.19788	1.38322	1.57928	0.985409
Art1	5.50078	5.3772	5.61055	5.39651	5.82542	5.62515	4.64656	4.65733	5.11218	5.08627	4.79233	5.18368
Art2a	0	0	0	0	0	0.142999	0	0	0	0.102697	0.0249223	0
Art2b	0	0	0	0	0	0	0	0	0.0497704	0	0.0649974	0
Art3	4.96745	5.24822	5.05676	4.96518	4.57551	5.05881	4.53526	4.66483	4.31889	4.56337	3.98228	5.02724
Art4	3.3184	3.43213	3.34655	3.27718	3.56341	2.96418	3.64455	3.75476	3.40056	3.28148	3.30508	3.25612
Art5	2.48782	2.57355	1.97546	2.73738	2.27158	1.99734	1.23992	1.72724	1.07002	1.52144	1.7803	1.83784
Artn	0.109473	0	0	0	0.0472444	0	0.108012	0.154944	0.0239789	0.0543393	0.341171	0
Arv1	1.41352	1.0286	1.11802	1.412	1.30169	1.48145	1.29879	1.02283	1.1846	1.2106	0.959413	1.16294
Arx	0	0.0346405	0.0377446	0	0.0392034	0.0202035	0	0	0	0	0	0
Arxes1	0.053312	0.0443953	0.0916604	0.129942	0.0478436	0.146298	0.206464	0.215845	0.663605	0.178346	0.151471	0.210005
Arxes2	0.124725	0.314141	0.448264	0.545011	0.338225	0.329728	0.747457	0.553801	1.03707	0.785225	0.609561	0.378559
As3mt	4.84716	5.02824	4.7808	4.78016	4.81512	4.90669	4.18504	4.14273	4.09107	4.2698	3.90972	4.57085
Asah1	3.62552	3.62978	3.71811	3.63632	3.52943	3.53153	4.39117	4.48951	4.21479	4.21545	4.48046	3.67095
Asah2	2.37548	2.36288	2.52092	2.38866	2.51663	2.4907	2.42289	2.51471	2.3097	2.27181	2.26465	2.29179
Asap1	2.10797	2.02512	2.07223	2.10759	2.03072	2.14252	2.40619	2.44596	2.21318	2.18835	2.3141	2.24969
Asap2	1.88798	1.46902	1.92951	1.83524	1.76083	2.02891	2.15573	1.93481	1.8317	1.82748	1.86905	1.94254
Asap3	2.51326	2.40707	2.40001	1.89866	2.44959	2.70248	2.26001	2.15506	2.67071	2.36726	2.55235	2.5087
Asb1	2.12626	2.28464	2.28185	2.22367	2.36164	2.34194	2.21432	2.12001	1.94355	2.13115	2.0254	2.35278
Asb10	5.00997	5.04219	5.16299	5.05676	4.94801	5.21993	4.46159	4.30103	4.15633	4.686	3.92099	4.80318
Asb11	5.24657	5.37506	5.23801	5.22872	5.17503	5.08967	4.89736	4.79841	4.33712	4.92114	4.12996	4.85029
Asb12	2.57322	2.8254	2.62728	2.58989	2.53654	2.69819	1.89552	1.74081	1.83122	2.34494	1.30439	2.66093
Asb13	2.04958	2.12272	2.09288	1.93143	2.06464	2.02665	1.87269	1.82748	1.8529	1.84028	1.82635	1.9503
Asb14	4.8609	5.07679	4.90233	4.80114	4.88304	4.85886	3.91648	3.76393	3.7977	3.93861	3.27196	4.51585
Asb15	4.12088	4.30489	4.32309	4.05477	4.33553	4.38035	3.34222	3.17087	2.94664	3.28444	2.66868	3.88493
Asb16	0.719025	0.684778	0.769741	0.471884	0.689447	0.708292	0.258609	0.208336	0.322176	0.245181	0.155704	0.415603
Asb17	0	0	0	0	0	0.0474344	0	0	0	0	0	0
Asb18	2.651	2.52808	2.49916	2.44872	2.82388	2.60028	1.26462	0.52895	1.76575	2.2488	1.67609	2.20807
Asb2	6.64228	6.49443	6.6445	6.71133	6.68322	6.90981	6.07458	6.08583	6.11432	6.70716	5.9319	6.47925
Asb3	1.34914	1.56247	1.45848	1.40017	1.2932	1.22542	1.21296	1.15472	1.32723	1.34776	1.21096	1.39679
Asb4	1.24267	1.38882	1.52016	1.17491	1.23656	1.10579	0.958562	0.930048	0.807938	0.89798	0.594955	0.930341
Asb5	3.65185	3.7434	3.65376	3.5869	3.57371	3.47405	2.85793	2.65472	2.93468	3.24487	2.70692	3.1981
Asb6	1.44869	1.64934	1.52936	1.51593	1.49095	1.49522	1.63995	1.54356	1.70289	1.54799	1.84321	1.59491
Asb7	1.25498	1.32132	1.2581	1.29522	1.26837	1.29665	1.2106	1.27537	1.10112	1.19161	0.970166	1.34452
Asb8	5.06897	5.10934	5.15595	5.04293	5.10061	5.27126	4.70527	4.59941	4.5495	4.99827	4.33237	5.03576
Ascc1	3.18661	3.36792	3.11257	3.25661	3.18919	3.05735	3.05032	3.10835	3.00264	3.01436	2.70724	3.11354
Ascc2	2.51471	2.44612	2.35598	2.46951	2.4295	2.50938	2.72282	2.69273	2.42389	2.51515	2.59188	2.45001
Ascc3	1.11722	0.975836	1.1452	1.02675	0.969482	1.0443	0.976527	0.985632	0.774888	0.870906	0.818277	0.981535
Ascl1	0	0.0547199	0	0	0	0	0	0	0.0139474	0	0	0
Ascl2	0.0876961	0	0.0455726	0.0827787	0	0	0	0	0.0574846	0.0494477	0.0167628	0.0616358
Ascl3	0	0	0	0	0	0	0	0	0.067868	0.0694085	0	0.115521
Ascl4	0.0681527	0	0	0	0	0	0	0	0	0	0	0
Asf1a	2.38436	2.38595	2.28373	2.20398	2.2543	2.31129	1.7105	1.68534	1.76383	1.83686	1.57198	1.98793
Asf1b	0.608779	0.657089	0.439002	0.584443	0.702103	0.61164	0.441613	0.624891	0.657451	0.648335	0.798192	0.570904
Asgr1	0	0	0	0	0	0	0.038879	0.0239789	0.0430598	0	0	0
Asgr2	0.0895375	0.0809658	0.161369	0.325454	0.0801478	0.504868	0.215221	0.134326	0.225107	0.383363	0.0477714	0.259425
Ash1l	2.67419	2.69983	2.61884	2.49365	2.80519	2.92542	2.84156	2.86905	2.33425	2.52447	2.56556	2.79159
Ash2l	1.96669	2.10545	1.82788	1.92398	1.99295	1.98872	1.81698	1.64973	1.90227	1.7891	1.70168	1.95279
Asic1	0.723117	0.586523	0.807018	0.878922	0.138192	0.77946	0.661701	0.725824	0.588694	0.696952	0.481941	0.171758
Asic2	0	0	0	0	0	0	0	0	0	0	0	0.0153123
Asic3	0.10848	0.218558	0.0549548	0.11619	0.174493	0.0721107	0.129203	0.105592	0.101698	0.125768	0.147876	0.130964
Asic4	0	0	0	0	0	0	0	0	0.012585	0	0.0112219	0
Asl	1.16949	1.08616	0.995223	0.951793	1.03157	1.00512	1.27614	1.18363	1.24693	1.17274	1.36993	1.09121
Asns	0.916148	0.672395	0.944723	1.05513	0.928752	0.717489	1.10403	1.09275	1.46749	1.39306	1.85534	1.19289
Asnsd1	4.51675	4.56108	4.61415	4.45797	4.59798	4.42679	3.92287	3.91736	3.85997	4.05427	3.57455	4.15061
Aspa	0.530156	0.329326	0.519052	0.551223	0.533948	0.289985	0.289985	0.358805	0.286513	0.311908	0.20009	0.373383
Aspdh	0.197	0.138091	0.27493	0.307552	0.243161	0.124753	0.0673007	0	0.0950242	0.0668112	0.0186281	0.200807
Aspg	0.406425	0.226866	0.0780878	0.231367	0.100266	0.0795262	0.306049	0.344838	0.307482	0.286009	0.244789	0.135181
Asph	3.97792	3.95409	3.95348	3.92786	3.83944	4.00054	3.63116	3.52412	3.47932	3.74383	3.35013	3.66486
Asphd1	0.147982	0.123845	0	0.0673722	0.104963	0.12499	0.00186226	0.0648457	0.175683	0	0.16357	0
Asphd2	0.126724	0.222079	0.1644	0.30372	0.201096	0.213773	0.448523	0.413596	0.483012	0.543373	0.38379	0.270779
Aspm	0.238755	0.045212	0.127073	0.182133	0.0413966	0.0971785	0.192614	0.246178	0.143775	0.1644	0.28851	0.143775
Aspn	3.85594	3.51032	3.83419	4.05427	3.62072	3.77745	6.20841	6.33642	6.00927	7.3402	7.74187	4.75412
Asprv1	0	0.216791	0	0	0.0480694	0.188896	0.0557336	0.062011	0.222333	0.0632086	0.0764369	0.0515523
Aspscr1	2.22527	2.69774	2.64196	2.71936	2.54123	2.41082	2.28464	2.46556	2.47657	2.59707	2.54802	2.51061
Asrgl1	3.8125	4.02113	3.7232	3.754	3.82411	3.73123	3.2266	3.18355	3.16458	3.51367	2.95605	3.45729
Ass1	0.96318	1.03645	1.05632	0.959413	1.02693	0.870164	1.60892	2.01348	1.54487	1.64063	2.47412	0.983671
Aste1	0.756004	0.799237	0.77512	0.669021	0.851394	0.632811	0.456251	0.463997	0.398426	0.585797	0.433732	0.626166
Astn1	0.328682	0.220541	0.349543	0.428001	0.309861	0.292991	0.235931	0.224244	0.155569	0.210686	0.140192	0.360899
Astn2	0.349682	0.468962	0.366949	0.417505	0.455785	0.291482	0.342443	0.442537	0.433458	0.573252	0.383677	0.512833
Astx6	0	0	0	0	0	0	0	0	0	0	0.0101402	0
Asxl1	2.60411	2.62252	2.76514	2.60788	2.61776	2.59897	2.64492	2.65789	2.26592	2.50809	2.5034	2.63116
Asxl2	1.15822	1.18794	1.21034	1.08816	1.30677	1.40633	1.12611	1.11149	0.796678	0.844347	0.868918	1.1452
Asxl3	0.0613696	0.0491026	0.184183	0.152194	0.101844	0.172283	0.0640551	0.0767604	0.0557971	0.0909952	0.00801367	0.145319
Asz1	0	0	0	0	0	0	0	0	0	0	0	0.0235354
Atad1	5.33144	5.27839	5.38681	5.25425	5.30367	5.32165	4.97133	4.88983	4.5109	5.02344	4.54559	4.97523
Atad2	0.497928	0.392133	0.445373	0.576067	0.499522	0.51153	0.525924	0.611208	0.541026	0.48218	0.743223	0.472768
Atad2b	0.972703	0.851114	1.0602	1.01596	1.02006	1.16222	1.1098	1.07395	0.832381	0.949238	0.919472	1.13651
Atad3a	3.71375	3.69977	3.66923	3.67001	3.71811	3.76833	3.26733	3.31161	3.22829	3.4138	3.07991	3.68897
Atad3aos	0.280253	0.116358	0.105643	0.202649	0.230772	0.273069	0.140576	0.119863	0.157363	0.253486	0.252368	0.202488
Atad5	0.297177	0.264939	0.449718	0.318838	0.321052	0.345408	0.320611	0.432334	0.301573	0.287997	0.294048	0.238258
Atat1	1.19904	1.34698	1.32863	1.24814	1.2581	1.4452	1.17465	1.05132	1.33092	1.27705	1.50231	1.23889
Atcay	0.820764	0.824438	0.997384	0.828622	1.24723	1.03232	0.569469	0.512661	0.563685	0.519886	0.209836	1.03673
Ate1	3.20173	3.2402	3.31009	3.11773	3.22024	3.32459	2.95545	2.94931	2.7832	2.87816	2.91442	3.09804
Atf1	3.7944	3.91846	3.76137	3.68311	4.07167	3.6345	3.58171	3.60946	3.59562	3.54434	3.76932	3.79745
Atf1-ps	0.0520359	0.110768	0.157714	0.181663	0.163404	0.557475	0.194651	0.105322	0.422803	0.17488	0.00611289	0.10083
Atf2	2.03838	2.01532	2.43147	2.43431	2.48933	2.39447	2.27709	2.24532	1.97983	1.66128	1.58233	2.08248
Atf3	1.74026	1.94709	1.16949	1.44254	1.80405	1.28774	1.60993	1.62144	2.24272	2.00717	2.1949	1.50504
Atf4	4.34924	4.25564	4.25004	4.60398	4.39468	4.4314	4.68168	4.64317	5.10606	4.94333	5.18224	4.38066
Atf5	4.23358	4.01127	4.35624	4.28375	4.61557	3.9943	4.61258	4.6285	5.15795	5.01712	5.65868	2.89717
Atf6	3.82083	3.77955	3.78824	3.6809	3.80315	3.96425	3.86871	3.7704	3.35958	3.67705	3.45729	3.5869
Atf6b	2.74404	2.80733	2.74146	2.80446	2.70278	2.8049	3.0848	3.13689	3.16706	3.11257	3.32424	3.18144
Atf7	2.17243	2.13873	2.40455	2.23597	2.308	2.50169	2.61747	2.64196	2.26138	2.41899	2.44216	2.4456
Atf7ip	2.16096	2.0418	2.18966	2.08809	2.22479	2.19662	2.12017	2.13624	1.83184	2.0129	1.72114	2.23649
Atf7ip2	0	0.0325026	0.0361015	0	0	0	0	0	0.00704064	0	0.00618542	0
Atg10	3.59816	3.86241	3.48449	3.67423	3.51672	3.49592	3.11606	2.93952	3.11186	3.22787	2.83355	3.3891
Atg101	3.38011	3.46975	3.25301	3.31753	3.22449	3.20367	3.32547	3.17781	3.37925	3.43637	3.29161	3.22122
Atg12	3.92414	3.82954	3.8156	3.68063	3.80011	3.71495	3.72743	3.61805	3.51763	3.89038	3.62671	3.59063
Atg13	3.72123	3.7063	3.6939	3.59089	3.78418	3.59421	3.60416	3.44897	3.3738	3.64843	3.51242	3.46738
Atg14	2.21879	2.25082	2.15802	1.93866	2.13734	1.95921	1.86839	1.90808	1.86133	1.90712	1.86105	1.9937
Atg16l1	2.27988	2.1715	2.14122	2.15207	2.15532	2.16848	1.98608	1.96955	1.89244	2.12057	1.82465	2.02665
Atg16l2	0.850461	0.856492	0.704664	0.679547	0.764467	0.851114	0.756732	0.697736	0.733472	0.795775	0.808735	0.801691
Atg2a	2.74041	2.61104	2.68515	2.39936	2.86274	2.70952	2.39366	2.39842	2.26465	2.41342	2.33446	2.45574
Atg2b	1.29635	1.23889	1.3186	1.17073	1.52298	1.59777	1.1469	1.31386	1.0602	1.15912	1.18204	1.33871
Atg3	2.69947	2.78984	2.65396	2.82906	2.77514	2.79937	2.75162	2.73188	2.78445	2.62705	2.84846	2.75444
Atg4a	2.52582	2.82665	2.3659	2.48648	2.55118	2.51582	2.52844	2.40638	2.35024	2.63982	2.20374	2.47268
Atg4a-ps	0.329838	0.290242	0.807714	0.373482	0.622839	0.562877	0.322293	0.631124	0.305803	0.120258	0.611727	0.383582
Atg4b	1.99398	1.87302	1.91154	1.97677	1.91154	2.01508	1.88329	1.98825	1.87425	2.08045	1.99839	2.09758
Atg4c	1.36797	1.35525	1.43236	1.33332	1.40785	1.18765	1.46825	1.41761	1.3186	1.22221	1.35267	1.32699
Atg4d	2.92954	2.83618	2.90311	2.75471	2.77567	2.64672	2.46656	2.35098	2.20626	2.67249	1.94373	2.81576
Atg5	2.97737	3.2266	3.08985	3.21091	2.95879	3.13127	2.91828	2.85986	2.85695	3.04772	2.98758	2.99767
Atg7	1.61965	1.35241	1.45681	1.77315	1.7256	1.49666	1.77111	1.49095	1.79567	1.83239	1.86839	1.80991
Atg9a	3.74189	3.75692	3.55753	3.67553	3.93765	3.72237	3.54329	3.58143	3.42247	3.74281	3.36792	3.74982
Atg9b	0.531305	0.418032	0.626277	0.479217	0.398243	0.208529	0.134376	0.0953921	0.270437	0.312586	0.161247	0.372066
Atic	2.41916	2.45574	2.44387	2.35187	2.48684	2.2018	2.20455	2.13535	2.3692	2.34988	2.42897	2.41423
Atl1	0.901787	0.978071	0.819114	0.973209	0.973209	0.797979	0.679772	0.680873	0.853182	0.652441	0.86961	0.670383
Atl2	2.58303	2.64446	2.58876	2.52967	2.629	2.68486	2.17005	2.09245	2.02021	2.24475	1.95701	2.45151
Atl3	2.30562	2.05149	2.40707	2.27316	2.30205	2.35449	3.36792	3.48327	2.81673	2.86181	3.31453	2.60718
Atm	1.26354	1.09066	1.26521	1.0382	1.36926	1.47498	1.14809	1.17787	0.833389	0.940185	0.873696	1.17433
Atmin	2.77601	2.48733	2.79063	2.58182	2.70663	2.51061	2.62158	2.52401	2.39936	2.43459	2.30883	2.62321
Atn1	3.26055	3.07339	3.27196	3.16584	3.34545	3.32375	3.46164	3.53271	3.57533	3.3734	3.70151	3.33049
Atoh1	0	0	0	0	0	0.0568184	0	0	0.0430598	0	0	0
Atoh7	0.0874956	0.0787132	0	0	0.134873	0.098521	0	0	0	0	0	0.100313
Atoh8	1.98406	1.86646	1.86191	1.96029	2.2258	1.99052	2.31181	2.54236	2.60354	2.14668	2.82388	2.1184
Atosa	2.46474	2.57277	2.44132	2.31926	2.664	2.5475	2.49227	2.52092	1.93298	2.21047	2.03092	2.33786
Atosb	2.88312	2.93587	2.84978	3.01011	2.93952	2.83618	2.8357	2.76223	2.89466	3.13169	2.9924	2.81262
Atox1	5.13628	5.04554	5.10457	5.13379	4.84548	5.04219	5.62842	5.78083	5.90873	5.18946	5.68001	5.48563
Atp10a	0.600429	0.55921	0.549565	0.579115	0.664851	0.659783	1.34276	1.46825	1.1751	1.26417	1.7472	0.812939
Atp10b	0	0	0	0	0.035248	0	0	0.00336587	0.00506876	0.0109825	0	0
Atp10d	0.989656	0.973209	0.975542	0.976295	0.992385	0.90196	1.08303	1.04356	0.595583	0.9828	0.712286	0.960903
Atp11a	3.04595	2.97203	2.83596	2.48684	2.89234	3.15101	2.76534	2.72798	2.32773	2.25893	2.59491	3.3222
Atp11b	2.33472	2.1196	2.29852	2.17965	2.32199	2.49668	2.24571	2.33692	2.12134	2.19598	2.22665	2.22133
Atp11c	1.5463	1.62586	1.71448	1.5611	1.6027	1.71793	1.71906	1.69223	1.40167	1.53901	1.43613	1.58967
Atp12a	0	0.0365043	0	0	0	0	0.0117005	0.0143551	0	0	0	0.0131777
Atp13a1	2.629	2.651	2.67123	2.63068	2.51582	2.48357	2.65163	2.68131	2.91277	2.8386	3.01904	2.73596
Atp13a2	2.08962	2.05601	2.13646	2.09154	2.34402	2.12416	2.14702	2.05168	2.51544	2.38061	2.46633	2.02512
Atp13a3	2.59832	2.38369	2.57928	2.50938	2.59752	2.61646	2.68094	2.65308	2.47642	2.60296	2.7508	2.60917
Atp13a4	0.0371352	0	0	0.0246866	0.0331076	0.0212344	0.00201491	0	0	0	0.0064721	0.0204591
Atp13a5	0.0424016	0.023756	0	0	0	0	0	0.00729048	0	0.0485546	0	0
Atp1a1	7.6502	7.37583	7.35976	7.37583	7.77379	7.62007	7.56547	7.48035	7.29712	7.60348	7.56547	7.62483
Atp1a2	7.16012	7.07734	7.16012	6.91659	7.12945	7.24085	6.53722	6.47165	6.43071	6.64228	6.18754	7.13806
Atp1a3	0.101299	0.159039	0.212239	0.13624	0.0661702	0.135144	0.500653	0.538372	0.568568	0.339467	0.517073	0.10986
Atp1a4	0	0	0	0	0	0	0	0	0	0	0	0
Atp1b1	6.35462	6.21234	6.25918	6.27788	6.29788	6.44235	6.33642	6.28538	6.13765	6.28113	6.05434	6.3002
Atp1b2	2.63668	2.7117	2.95563	2.8642	2.70424	2.81949	2.79395	2.8278	2.66093	2.7219	2.40872	2.73941
Atp1b3	4.37954	4.22337	4.31337	4.38035	4.21854	4.31889	4.65129	4.66402	4.6735	4.51954	4.66697	4.37768
Atp1b4	0	0	0	0	0	0	0.00394051	0.00652134	0	0.0620935	0	0.0367897
Atp23	0.821849	0.793163	0.869935	0.730529	0.756584	0.830747	0.496593	0.459531	0.57114	0.607074	0.544642	0.67479
Atp2a1	0.212109	0.186908	0.134602	0.390093	0.16733	0.385966	0.0945288	0.146565	0.30841	3.5121	0.294263	0.105766
Atp2a2	11.0618	10.8077	10.5802	10.6973	11.0618	10.5802	10.8077	10.8077	9.79933	10.3586	9.60114	11.0618
Atp2a3	2.05298	2.41763	2.43647	2.08328	2.18369	2.22974	2.40193	2.49003	2.21122	2.1236	2.31875	2.20543
Atp2b1	2.09266	2.17332	2.14627	2.11324	2.1828	2.22734	2.7225	2.75758	2.11109	2.00384	2.59671	2.59491
Atp2b2	0.109656	0.243599	0.166262	0.126353	0.0856284	0.122708	0.0468561	0.073352	0.0137046	0.0832229	0.0228718	0.129355
Atp2b3	0.348691	0.080029	0.163244	0.137535	0.223226	0.0296497	0.0351272	0.0538917	0.0370126	0.0139086	0	0.0197081
Atp2b4	1.80638	1.58643	1.75949	1.85587	1.74154	1.7869	2.14513	2.22012	1.75888	1.91463	1.86359	1.84614
Atp2c1	2.67764	2.72645	2.76611	2.67338	2.68131	2.73314	2.57965	2.60873	2.50975	2.5214	2.45151	2.65367
Atp2c2	0.052402	0	0	0	0.0469958	0.0403134	0.000859241	0.00446283	0.0107013	0	0.0116165	0.00886688
Atp4a	0	0	0	0	0	0	0	0	0	0	0	0
Atp4b	0	0	0	0	0	0	0	0	0	0	0	0
Atp5a1	9.91528	10.0879	9.91528	10.1808	9.9796	9.86849	9.67781	9.55499	9.60114	9.86849	9.07563	9.79933
Atp5b	9.42842	9.79933	9.55499	9.72428	9.91528	9.51748	9.23353	8.99247	9.30423	9.30423	8.77651	9.48142
Atp5c1	8.6309	8.75811	8.77651	8.31607	8.39657	8.77651	8.26792	7.734	8.12893	8.41171	7.69143	8.60902
Atp5d	6.99843	6.99843	7.0584	7.12436	7.26926	6.99323	6.61323	6.56196	6.72788	6.82547	6.27268	6.90412
Atp5e	6.79849	7.05207	6.80356	7.01649	6.79369	6.95019	6.59596	6.70716	6.92168	5.98658	6.14136	7.09446
Atp5g1	7.36886	7.42956	7.34699	7.33	7.34699	7.36886	6.99323	6.98721	6.88861	6.94091	6.43071	7.48874
Atp5g2	6.46936	6.66311	6.40207	6.53022	6.37918	6.62902	6.1562	6.20841	6.19387	6.22716	5.71402	6.54976
Atp5g3	8.58978	8.50223	8.71161	8.71161	8.53161	8.71161	8.18374	8.02584	8.23231	8.36018	7.74927	8.50223
Atp5h	8.57453	8.71161	8.75811	8.72958	8.55026	8.75811	8.31607	8.36018	8.31607	8.27543	7.85435	8.71161
Atp5j	6.7408	6.84852	6.74545	6.82229	6.73658	6.87286	6.27788	6.26555	6.25918	6.15195	5.91485	6.92656
Atp5j2	6.93065	6.71133	6.97853	6.78899	6.52545	6.67895	6.23341	6.37314	6.51218	6.10182	5.76015	6.61323
Atp5k	5.96977	6.31364	5.78083	6.40207	5.49369	6.38467	6.1846	6.42271	7.16012	5.42943	5.10457	6.34442
Atp5l	5.20943	5.41056	5.16423	5.35707	5.15165	5.2359	4.85763	4.98014	4.91646	4.5621	4.29597	5.26846
Atp5md	9.15408	9.28474	9.21806	9.53624	9.15408	9.21806	9.00392	9.21806	9.24939	8.38898	8.27168	9.21806
Atp5mpl	6.48217	6.50558	6.39502	6.57518	6.17611	6.53022	6.29047	6.49718	6.49927	5.63074	5.46153	6.51582
Atp5o	8.07364	8.14793	8.16606	8.17531	7.98475	8.21901	7.7539	7.77379	7.69143	7.90662	7.48874	8.30554
Atp5pb	7.38376	7.60348	7.42311	7.60348	7.38376	7.35976	7.01306	6.87606	6.42271	7.15473	6.27788	7.16012
ATP6	11.693	11.693	11.693	11.693	11.4678	10.8925	11.4678	11.4678	11.0618	11.4678	10.5802	11.4678
Atp6ap1	4.53128	4.40575	4.39559	4.4942	4.42617	4.43965	4.70864	4.75039	4.32912	4.88983	4.75039	4.45037
Atp6ap1l	0.324193	0.330551	0.373721	0.756004	0.81991	0.906895	0.149522	0.0753419	0.474116	0.172476	0.25096	0.966435
Atp6ap2	3.04367	3.09659	3.14013	3.19262	3.10682	3.01267	3.85594	3.83357	3.55989	3.76612	4.13603	3.11773
Atp6v0a1	3.23975	3.20102	3.19262	2.96216	3.12898	3.18228	3.13127	3.12267	2.77395	2.99441	2.84406	2.96216
Atp6v0a2	3.53324	2.85793	3.36094	3.3555	2.82715	3.39119	2.87793	2.82435	2.51091	2.59859	3.32154	3.25482
Atp6v0a4	0.127826	0.0545883	0	0	0.0869239	0.0288244	1.33985	1.15221	1.50081	1.17678	1.62386	0.531052
Atp6v0b	4.57551	4.71293	4.63571	4.77226	4.51159	4.61337	4.55776	4.53851	4.72374	4.64656	4.93673	4.8228
Atp6v0c	5.0653	4.72429	5.07573	4.98236	4.49701	4.70716	4.99517	4.96658	4.24065	4.73043	4.74732	4.60602
Atp6v0d1	4.03936	4.19494	4.17843	4.15869	4.12191	4.19013	4.34349	4.37009	4.46011	4.35696	4.49701	4.22195
Atp6v0d2	0.059507	0.0918181	0.200807	0.344151	0.190906	0.116206	0.312432	0.443813	0.507832	0.341844	1.83888	0.0514108
Atp6v0e	3.60981	3.50784	3.36578	3.43338	3.31315	3.37068	3.63216	3.68427	3.72693	3.71323	4.00451	3.62923
Atp6v0e2	2.37254	2.308	2.33131	2.27118	2.32716	2.17773	2.16275	2.0589	2.24475	2.26711	2.35374	2.49029
Atp6v1a	2.55118	2.40553	2.5226	2.69193	2.61238	2.65741	3.09611	3.17909	3.02653	2.93587	3.30766	2.66868
Atp6v1b1	0	0.0241516	0	0.0306849	0	0	0	0	0	0.0146812	0.00347375	0
Atp6v1b2	4.07338	3.67499	3.97608	3.89887	3.83357	3.85213	3.86706	3.81318	3.92587	3.97727	3.71658	3.79154
Atp6v1c1	3.18901	3.21843	3.043	3.08206	3.12877	3.0024	3.05158	2.93918	2.94842	3.0152	3.0521	2.91339
Atp6v1c2	0.043924	0	0	0	0	0	0.0171894	0.0282612	0.0283115	0	0.630814	0.0740659
Atp6v1d	4.22921	4.33102	4.17634	4.30037	4.21231	4.25806	4.05283	4.08154	4.06712	4.03398	3.77706	4.28912
Atp6v1e1	4.7095	4.91646	4.81161	4.77144	4.51016	4.67863	4.39691	4.32309	4.2441	4.61557	4.29247	4.51159
Atp6v1e2	0	0	0	0	0	0	0	0	0.0932927	0.128131	0	0
Atp6v1f	4.89736	5.06698	4.99952	5.16299	4.75972	4.95911	4.84005	4.96129	5.27369	4.8661	5.34691	5.15421
Atp6v1g1	6.02348	6.10486	5.93713	6.07458	5.91818	6.03986	5.86185	5.80423	5.87527	5.88295	5.7527	5.99507
Atp6v1g2	0.84052	0.418254	0.259714	0.60685	0.575002	0.98985	0.277943	0.368897	0.419086	0.604524	0.201166	0.666045
Atp6v1h	1.86839	1.86045	1.86332	1.93189	1.75184	1.52321	1.69722	1.69132	1.96254	1.81094	2.01218	1.6838
Atp7a	0.869345	0.60685	0.884039	0.778443	0.839024	0.86583	1.11896	1.20022	0.750255	0.818888	1.07731	0.733851
Atp7b	0.0363568	0.0266248	0	0	0	0.0242809	0.0157587	0.0125247	0	0	0.319522	0.0116709
ATP8	14.1595	14.049	14.049	14.1595	14.049	14.049	14.1595	14.1595	13.9403	14.1595	14.049	13.9403
Atp8a1	1.80757	2.40728	1.88024	2.24362	1.8602	2.02399	1.41907	1.47103	1.74603	1.22465	1.35641	2.30189
Atp8a2	0.863452	0.806567	0.808102	0.885823	0.736783	0.904049	0.74903	0.732477	0.663989	0.823477	0.623429	0.773041
Atp8b1	1.25237	0.98204	1.34072	1.21209	1.10831	1.35671	1.674	1.60817	1.60354	1.55978	1.98355	1.38564
Atp8b2	1.7916	1.58496	1.56774	1.65114	1.63876	1.72873	2.5552	2.57604	2.43699	2.4706	2.30612	2.12162
Atp8b3	0	0	0	0	0	0	0	0	0	0	0.00308671	0
Atp8b4	0.164292	0.172619	0.185673	0.173949	0.147359	0.189906	0.587203	0.690726	0.369701	0.444499	0.503704	0.166518
Atp8b5	0.0879018	0.11597	0.0673007	0.122394	0.0467846	0.0773184	0.0961346	0.0365687	0.0356997	0.0448549	0.0115347	0.026352
Atp9a	3.61747	3.56158	3.48685	3.5198	3.6799	3.4187	3.8303	3.79812	3.77745	3.75126	3.918	3.94261
Atp9b	1.86503	1.6988	1.80194	1.6775	1.79459	1.74846	1.79597	1.87604	1.83955	1.74005	2.09513	1.81355
Atpaf1	3.78508	4.09245	3.67349	3.50829	3.96743	3.61848	3.00835	2.61104	1.65833	3.26429	2.54618	3.29434
Atpaf2	3.84438	3.7156	3.79812	3.81378	3.77317	3.77218	3.18144	3.14867	3.38266	3.62523	3.15322	3.58641
Atpif1	5.7252	5.49507	5.75073	5.91131	5.56277	5.78788	5.79757	5.92198	6.17278	5.4711	5.58951	6.35081
Atpsckmt	1.70619	1.66818	1.36186	1.5875	1.80183	1.90551	1.11103	1.56588	1.41652	1.46103	1.35576	1.79319
Atr	0.821194	0.812939	0.900125	0.759433	0.916487	0.90825	0.613479	0.582394	0.504701	0.545448	0.540512	0.783837
Atraid	3.78352	3.89979	3.79061	3.99556	3.95409	3.60981	3.70967	3.80639	3.76175	3.78869	3.65131	3.77847
Atrip	0.4208	0.501012	0.756504	0.461558	0.248577	0.822123	0.31776	0.374256	0.298509	0.565877	0.375253	0.460963
Atrn	2.21548	2.00116	2.27399	2.0504	2.21047	2.33582	2.1994	2.18143	1.8525	1.95279	2.06445	2.23191
Atrnl1	2.45946	2.36327	2.42096	2.2999	2.56355	2.6554	2.80913	2.90188	2.42211	2.54603	2.71847	2.5037
Atrx	2.11148	2.12507	2.27181	2.22102	2.36371	2.54815	2.47437	2.45853	2.17377	2.1176	2.13083	2.2808
Atxn1	1.73187	1.67447	1.66303	1.57111	1.71601	1.72353	1.4452	1.41398	1.41177	1.46005	1.54153	1.65863
Atxn10	4.94693	4.90669	4.97782	4.86325	4.98014	4.85556	5.07573	4.97523	5.10457	5.11218	5.14635	4.78434
Atxn1l	2.18744	1.94168	2.12076	1.74214	2.09758	2.22285	2.46129	2.45048	2.13847	2.01778	2.409	2.1419
Atxn2	2.15666	1.98575	1.91134	2.0099	1.91463	2.26489	1.93257	1.92353	1.64433	1.68734	1.52368	2.1449
Atxn2l	3.28643	3.35958	3.39409	3.38161	3.42963	3.56115	3.71495	3.81066	3.56915	3.63677	3.80315	3.53798
Atxn3	1.74846	1.84028	1.79638	1.95891	1.69913	1.89386	1.96413	2.00683	1.70427	1.77221	1.96186	1.89418
Atxn7	1.31883	1.50003	1.19534	1.51036	1.6549	1.73695	1.66573	1.6965	1.31657	1.62429	1.50325	1.48215
Atxn7l1	1.47432	1.35376	1.29813	1.23734	1.34049	1.33985	1.21697	1.19756	1.03307	1.03369	1.04356	1.12082
Atxn7l1os2	0.0743108	0	0	0	0	0.0340273	0.0263908	0.016487	0	0.0307736	0.012877	0.0383988
Atxn7l2	0.67923	0.973494	0.689167	0.740121	0.639526	0.820764	0.651626	0.606387	0.498124	0.608188	0.568032	0.675239
Atxn7l3	2.88538	2.77426	2.21332	2.95746	2.80818	2.89327	1.81405	2.93656	3.12436	3.0993	2.25972	3.00437
Atxn7l3b	3.42337	3.42878	3.54795	3.51323	3.37198	3.4251	3.69258	3.75231	3.73071	3.65159	3.9547	3.50879
AU018091	0	0	0.0419727	0	0	0	0	0	0	0	0.00499857	0
AU019990	0	0.108513	0.0376126	0.094144	0.177159	0.138619	0	0	0.0154934	0	0	0.0340273
AU020206	3.05425	3.30189	2.97574	3.21156	3.04834	3.14257	3.28904	3.37158	2.78062	3.03568	3.21797	2.62984
AU021092	2.45702	1.89484	2.17567	2.24009	2.08938	1.62848	2.32651	2.45946	2.07385	2.07569	1.99756	1.82902
AU022252	2.05112	1.99237	1.99862	1.93452	2.02647	2.03786	1.84138	1.77351	1.72873	1.71906	1.54987	2.07256
AU023762	0	0	0	0.0373459	0	0	0.0354898	0.0220682	0	0	0	0
AU040320	3.03191	3.12692	2.89666	2.87517	3.12997	2.91023	2.78531	2.72681	2.60873	2.88906	2.71337	2.98336
AU040972	0	0.0900694	0.0611474	0	0	0	0	0	0	0.0924332	0	0
AU041133	1.17919	0.979582	1.31136	1.25717	0.96318	0.992385	0.685057	0.737511	0.57132	0.780519	0.572825	0.834262
Auh	2.92542	3.15249	2.78062	2.96389	3.09039	2.79626	2.33404	2.34838	2.45788	2.49605	2.08668	2.76472
Aunip	0.186691	0	0.194336	0	0	0	0.112399	0	0.147876	0.152143	0.189906	0
Aup1	2.93285	3.047	3.08257	3.105	3.15249	2.82253	3.12267	3.03405	3.31161	3.12821	3.39686	2.95395
Aurka	0.657451	0.219791	0.428978	0.51153	0.578524	0.407773	0.591887	0.57114	0.901787	0.683668	1.16432	0.77343
Aurkaip1	4.79551	4.88983	4.97853	4.79047	4.81636	4.57879	4.02722	3.86185	4.33102	4.52668	4.39949	4.73204
Aurkb	0.339569	0.248402	0.241364	0.276164	0.218273	0.174944	0.349682	0.471611	0.548907	0.260062	0.425562	0.48029
Aurkc	0.160049	0	0	0	0	0	0	0	0	0	0.0778456	0.157714
Auts2	1.09298	1.01685	1.17051	0.858073	0.952761	1.31276	0.655034	0.661701	0.687982	0.888881	0.723117	0.770033
AV039307	0.16554	0.290884	0.123131	0.223561	0.238495	0.173487	0.141135	0.218111	0.190332	0.338225	0.0601877	0.11144
Aven	1.71824	1.8525	1.85434	1.92083	1.65139	1.77368	1.34194	1.4007	1.4385	1.54742	1.26784	1.6732
Avil	0.363372	0.344351	0.157974	0.393066	0.405699	0.180047	0.286513	0.256793	0.232046	0.273731	0.115631	0.322676
Avl9	1.19307	1.25948	1.20259	1.1775	1.31906	1.48042	1.41652	1.42179	1.08394	1.27062	1.33397	1.20285
Avp	0	0	0	0	0.297771	0	0	0	0	0	0	0
Avpi1	2.73424	2.79937	2.57747	3.01939	2.84283	2.72583	2.79482	2.67714	2.92643	2.88198	2.90804	2.70812
Avpr1a	0.56748	0.280253	0.763687	0.791557	0.755699	0.616947	0.253168	0.395499	0.321914	0.410174	0.386117	0.405094
Avpr2	0.0570041	0	0.172476	0.0425204	0.0509337	0.0705569	0.0833389	0.0576423	0.0765263	0.033434	0.175064	0.0557971
AW011738	2.09343	1.98118	1.7574	1.71502	2.20931	1.88024	1.69252	1.64489	1.89778	1.87567	1.90369	1.67806
AW112010	4.4493	3.8359	3.90851	4.42477	3.46502	4.00194	3.54434	3.74615	3.86565	3.70571	3.3081	3.5198
AW146154	0.76017	0.77946	0.753826	0.929143	0.601529	0.695229	0.635545	0.63702	0.467403	0.796556	0.644428	0.79436
AW209491	2.19558	2.35121	2.23384	2.25492	2.32805	2.48602	1.76936	1.69593	1.965	2.15409	1.85402	2.07306
AW495222	0	0	0	0	0	0	0	0	0	0	0	0
AW551984	0.0920201	0	0.0713808	0.0486073	0.0336629	0.0250808	0.118888	0.0960425	0.246992	0.485811	0.237196	0.226597
AW554918	1.16432	1.16481	1.18765	1.08973	1.22134	1.32296	0.922277	0.95912	0.763935	0.999221	0.957544	1.15107
Awat1	0	0	0	0	0	0	0	0	0	0	0.408108	0
Awat2	0	0	0.0602119	0.0541262	0.109376	0	0.012994	0.0156769	0	0.0456017	0.0159417	0
Axdnd1	0	0	0	0	0.0338003	0	0.00210908	0.00583837	0.0261728	0	0.00205068	0.0122506
Axin1	2.43389	2.52653	2.26406	2.5583	2.40582	2.64382	2.68299	2.72022	2.57873	2.62386	2.73314	2.77466
Axin2	0.681264	0.961397	0.678776	0.573492	0.745753	0.77692	0.678517	0.671019	0.567727	0.655736	0.609961	0.709786
Axl	4.04386	3.84543	3.98719	4.12772	3.84365	4.19578	5.29229	5.37411	4.97133	4.99397	5.43386	4.4906
AY074887	0	0.150317	0	0.133163	0.363931	0	0	0	0.0609582	0.0839176	0	0.106346
AY512931	0	0.0235912	0	0	0	0	0.0110514	0.0136349	0.0372567	0	0.00298468	0.02996
AY702102	0	0.104332	0	0	0	0.16952	0	0	0.00726441	0	0.00310821	0
Azgp1	0.102586	0.079646	0.183772	0.140903	0.0786131	0	0	0	0	0	0.0801887	0
Azi2	3.21156	2.51515	2.43762	2.50769	3.35408	2.59238	2.39842	2.30995	2.24619	2.97058	2.37029	2.32867
Azin1	3.85171	3.60416	3.91314	3.22829	3.84717	4.1033	3.51672	3.45632	3.89266	4.00716	4.09245	3.96807
Azin2	0.499886	0.573372	0.503704	0.508742	0.440212	0.507006	1.03206	1.00007	1.22622	1.19067	1.89192	0.576348
B020004C17Rik	0	0	0	0	0	0	0	0	0	0	0	0
B130024G19Rik	0.178869	0.287334	0.188379	0.200415	0.208336	0.252692	0.313502	0.354404	0.187552	0.285276	0.23999	0.239836
B130034C11Rik	0.331595	0.31271	0.24679	0.364429	0.210005	0.212814	0.164108	0.203974	0.159482	0.142789	0.232296	0.128427
B230110C06Rik	0.636708	0.854779	0.673744	0.716964	0.788882	0.945918	0.449309	0.279171	0.403631	0.276766	0.088884	0.805677
B230119M05Rik	0.101803	0.0668665	0.110216	0.0822615	0.278459	0.198197	0.14725	0.24863	0	0	0.0364579	0.123203
B230206H07Rik	0.0927402	0.215221	0.132065	0.188509	0.180428	0.160169	0.0611803	0.0502365	0.02645	0.110637	0.0936265	0.063728
B230206L02Rik	0.175157	0.16587	0.273973	0.145578	0.176747	0.14815	0.172368	0.30172	0.199106	0.138734	0.125222	0.189342
B230208H11Rik	0.113931	0.106346	0.11672	0	0.281524	0.115124	0.157423	0.142071	0.303033	0.140759	0.168116	0.190039
B230216N24Rik	0.0901721	0.085832	0.0963641	0.0910233	0.092349	0.17306	0.200591	0.158734	0.151355	0.0855493	0.0730009	0.0936881
B230217O12Rik	0.605979	0.502215	0.454704	0.564648	0.566003	0.606228	0.379398	0.411036	0.319316	0.321519	0.534209	0.451128
B230219D22Rik	4.05878	4.02967	4.17912	4.13304	4.06939	4.27964	4.16977	4.08305	3.85386	4.01383	3.93192	4.07892
B230220B15Rik	0	0	0	0	0	0	0	0	0	0	0.00749544	0
B230303A05Rik	0	0	0.0303842	0.0197693	0	0	0	0	0	0	0	0
B230307C23Rik	0.217789	0.226442	0.166097	0.157933	0.257655	0.192118	0.262421	0.34231	0.254454	0.116917	0.163487	0.167988
B230311B06Rik	0	0.143419	0	0.182723	0	0	0.148566	0.226635	0.145513	0.262068	0	0
B230319C09Rik	0.0560865	0.2345	0.321519	0.255492	0.115386	0.158493	0.106397	0.214916	0	0.176747	0.0302172	0.0343099
B230354K17Rik	1.62303	1.6126	1.66346	1.69913	1.41479	1.66573	1.76246	1.76218	1.59118	1.77508	1.77196	1.5573
B2m	8.50223	7.84289	8.04206	8.88999	8.28869	7.90662	8.9715	9.01537	9.20258	8.6309	9.01537	8.08297
B3galnt1	1.22721	1.12935	1.15008	1.34302	1.10579	0.831092	1.71448	1.60659	1.75493	1.59564	1.74257	1.0354
B3galnt2	1.31691	1.26766	2.29132	1.83586	1.74774	1.43899	1.40883	1.45616	1.3415	2.09918	1.33724	1.2405
B3galt1	0.163404	0.245842	0.223124	0.161247	0.324693	0.446639	0.426423	0.342167	0.230354	0.461208	0.152873	0.275212
B3galt2	1.46519	1.89583	1.48934	1.66303	1.71386	1.41223	1.18107	0.942214	1.30807	1.7381	1.17491	1.07946
B3galt4	1.08816	1.01845	1.52461	1.0527	1.11142	1.23927	1.17938	1.24893	1.55795	1.5137	1.62362	0.959413
B3galt5	0	0	0	0	0.0333591	0	0.0136349	0.0365992	0.0252031	0	0.0124644	0
B3galt6	1.04244	1.00451	1.18652	1.09448	1.12962	1.16643	0.792293	0.805173	1.15008	1.16268	1.24893	0.807583
B3galt9	0	0	0	0	0	0	0.0182117	0.0227801	0	0	0	0.0471949
B3gat1	0	0	0.035723	0	0	0	0.00302585	0	0.00695055	0.0137046	0.00241992	0
B3gat2	0.602283	0.912094	0.67331	0.759093	0.563409	0.794915	0.55673	0.610182	0.542564	0.63147	0.597322	0.649536
B3gat3	4.03997	3.98827	3.73468	3.99933	3.92915	3.90791	3.84049	3.78824	4.12573	3.9332	4.07006	4.03154
B3glct	1.70331	1.44599	1.62886	1.71477	1.63502	1.69593	1.92768	2.05626	1.90849	2.01089	2.13734	1.71702
B3gnt2	1.27221	2.82411	2.85607	2.83197	2.87711	2.88788	1.35445	1.57928	2.78905	1.98011	1.37276	2.59238
B3gnt3	2.17762	1.84986	2.17243	2.48751	2.11492	1.99884	2.1664	2.18966	2.73884	2.31053	2.39266	2.05442
B3gnt4	0.0960425	0	0	0.14258	0.167141	0.219196	0.143916	0.199866	0	0.136262	0	0.19334
B3gnt5	0.102141	0.166316	0.287334	0.11817	0.0401133	0.327765	0.317215	0.242256	0.156414	0.180297	0.270163	0.203552
B3gnt6	0.110674	0	0.0556732	0.0497062	0	0.0514697	0	0	0	0.136313	0.0276891	0.030595
B3gnt7	0.0450854	0.0634918	0	0	0	0	0.201757	0.170968	0.0907859	0.201873	0.452262	0.0156769
B3gnt8	1.46972	2.51184	2.12818	2.2668	1.84867	1.96824	1.64433	1.54566	1.37701	2.04131	1.72279	2.03952
B3gnt9	1.54827	1.08784	1.57031	1.37323	1.54912	1.20094	2.65308	2.70536	2.85481	2.60718	3.44563	1.90303
B3gntl1	1.39038	1.36251	1.44128	1.30698	1.28901	1.42291	1.37988	1.34099	1.17652	1.06891	1.00512	1.5078
B430010I23Rik	0.0946938	0.043538	0.141636	0.160934	0.113964	0.14131	0.0843352	0.0423859	0.0820152	0.0228399	0.0915951	0.0804765
B430212C06Rik	0.730715	0.496738	0.69672	0.526235	0.627831	0.540002	0.275332	0.240428	0.227196	0.301573	0.216877	0.751283
B430306N03Rik	0.0907382	0.0338719	0.091745	0.0648457	0.0732206	0.0415627	0.170428	0.155704	0.27888	0.151656	0.248086	0.0936265
B430319F04Rik	0.31534	0.271719	0.16911	0.183497	0.379951	0.451128	0.213444	0.17166	0.105701	0.0963641	0.0452987	0.170338
B430319G15Rik	0.359704	0.604779	0	0.320064	0.531464	0.2345	0.366766	0.424344	0.471611	0.319807	0.471322	0.414449
B4galnt1	0.442776	0.703931	0.670208	0.625209	0.501648	0.928752	1.26057	1.46856	1.68734	1.34914	2.24046	0.901471
B4galnt2	0.159106	0.106175	0.148796	0	0.264805	0.210139	0.0498394	0.00788948	0.0211904	0.139976	0.122341	0.0581299
B4galnt3	0	0	0.0533652	0.0339529	0.0419541	0	0.613774	0.526562	0.46239	0.884039	0.772417	0.131452
B4galnt4	0	0	0.0406356	0.0334058	0.0679702	0.0415627	0.00507232	0.0150036	0.0378595	0	0.00442595	0
B4galt1	4.13912	4.01943	4.29364	4.34645	4.25098	4.45361	4.69563	4.71293	4.37954	4.63889	4.78346	4.37566
B4galt2	1.21942	1.10755	1.10112	1.04938	1.38024	0.883029	1.25655	1.27731	1.35475	1.35475	1.75516	1.32021
B4galt3	1.77085	1.84193	1.65334	1.69614	1.88964	1.5804	1.58796	1.55052	1.54799	1.83147	1.90765	1.83379
B4galt4	2.21075	2.133	2.17799	2.66868	2.08313	2.16131	2.19662	2.19558	2.12649	2.22059	2.22449	2.18036
B4galt5	1.95568	1.7973	2.03683	2.0336	2.01013	1.95279	2.66178	2.77997	2.97812	2.19764	3.28875	2.52967
B4galt6	2.57231	2.40872	2.68731	2.69746	2.60048	2.69147	2.67679	2.63516	2.36618	2.51254	2.41139	2.50144
B4galt7	1.91217	1.93734	2.03265	2.10635	1.95111	1.87755	2.19874	2.09513	1.96603	2.16387	2.24505	2.02554
B4gat1	4.37874	4.42321	4.43042	4.4722	4.60047	4.41482	4.1722	4.08963	4.36858	4.29762	4.20151	4.50023
B630019K06Rik	0.700221	0.54754	0.517741	0.222206	0.49697	0.289145	0.310286	0.512833	0.478583	0.413035	0.449718	0.517562
B930025P03Rik	0.0540787	0.0638329	0.105929	0.0871686	0.0723959	0.14131	0	0.0248389	0.0491569	0	0.0175773	0.15561
B930092H01Rik	0	0	0.0509337	0	0	0	0	0	0	0	0	0
B9d1	1.19161	1.26933	0.95399	1.16572	1.15257	1.22721	1.31657	1.44986	1.76468	1.40552	1.34669	1.48145
B9d2	2.34961	2.30593	2.35449	2.08021	2.23649	2.49202	1.96824	1.98695	2.25726	2.24665	1.97871	2.37061
Baalc	0.417846	0.393458	0.443559	0.146374	0.478653	0.555789	0.42542	0.370316	0.490203	0.363205	0.661701	0.588042
Baat	0.0775472	0	0	0.0464488	0	0.0854782	0.0147437	0.0173477	0	0.0328714	0	0.0402087
Babam1	4.12772	3.96994	4.05129	4.16611	4.09566	3.93128	3.7623	3.66923	3.996	3.90851	3.91648	3.7689
Babam2	2.4554	2.6199	2.38137	2.61463	2.53427	2.39618	2.40074	2.40001	2.39266	2.55212	2.44767	2.4607
Bace1	3.13606	2.99215	2.72991	3.0563	3.26678	3.18901	2.56664	3.41127	3.13326	3.2407	3.3734	3.18569
Bace2	1.64453	1.32819	1.52385	1.86574	1.62716	1.20671	2.17997	2.49694	2.58513	2.09127	2.34377	1.98184
Bach1	2.74201	2.92643	2.85037	2.87416	2.89273	3.00078	2.95336	2.99655	2.71959	2.66054	2.92122	2.80147
Bach2	0.174682	0.692943	0.124505	0.123434	0.406854	0.177159	0.555106	0.377476	0.0783976	0.406377	0.468134	0.210139
Bach2os	0	0.0347372	0	0.0532465	0	0	0.0170746	0.0280137	0	0.0146942	0.0111768	0.0736354
Bad	2.81425	2.74475	2.73596	2.66438	2.52401	2.56981	2.90773	2.76073	3.16158	2.65504	2.9114	3.06299
Bag1	6.1684	6.53516	6.53022	6.44788	6.48643	6.40564	6.19962	6.14136	6.19962	6.22329	5.98658	6.31576
Bag2	3.66923	3.62354	3.61323	3.64158	3.63871	3.57806	3.24364	3.10378	3.36753	3.46502	3.35773	3.52202
Bag3	6.41425	6.30435	6.13765	6.37569	6.49443	6.35867	5.97387	5.80266	5.95293	6.35081	6.13152	6.17278
Bag4	1.01748	1.21746	1.23505	1.10928	1.25921	1.29549	0.923254	0.848533	0.987342	1.13832	0.988541	1.02045
Bag5	3.24885	3.34322	3.23773	3.42	3.31534	3.29888	3.49809	3.53235	3.4327	3.43425	3.53621	3.3857
Bag6	4.57334	4.47984	4.53367	4.35696	4.66312	4.53578	4.25806	4.23319	4.3145	4.43907	4.38341	4.49937
Bahcc1	1.41547	0.985632	1.49785	0.633196	1.20285	1.63218	1.42087	1.0968	1.16755	1.36374	1.18164	0.886542
Bahd1	2.32092	2.2969	2.05442	2.25269	2.50419	2.32945	2.17848	2.11781	2.28487	2.19651	2.28487	2.38955
Baiap2	1.10811	1.17274	1.05132	1.52505	1.03275	1.14332	1.91154	1.98035	1.87013	1.51805	1.85786	1.24081
Baiap2l1	2.30205	2.22824	2.25814	2.30739	2.37091	2.29503	1.99487	1.95068	2.09852	2.07765	2.19598	2.44662
Baiap2l2	0	0.0915229	0	0	0.114992	0	0.0257281	0.0522366	0	0	0	0.0893995
Baiap3	0.194336	0.0585182	0.13287	0.16192	0.267122	0.185564	0.0620705	0.0799226	0.0714126	0.14169	0.234187	0.152143
Bak1	3.38852	2.4022	2.86345	2.89692	2.81949	3.42747	3.71658	3.81747	2.84889	3.55403	3.07016	3.69258
Bambi	1.71763	1.86254	1.74005	1.70194	1.74649	1.45286	1.62429	1.61947	1.72499	1.91436	1.63402	1.62956
Banf1	5.65476	5.69629	5.62842	5.62515	5.63651	5.6402	5.56277	5.69388	5.88968	5.60301	5.65476	5.9487
Bank1	0.282819	0.257015	0.468732	0.388926	0.217493	0.338818	0.34705	0.229236	0.284972	0.244789	0.160451	0.284006
Banp	0.734049	0.92296	1.01046	1.1897	0.860084	0.944124	0.676491	0.778928	0.863538	0.798962	0.987618	1.13756
Bap1	2.80265	3.38399	3.39969	3.17516	3.38789	3.33172	3.20962	3.08257	3.15926	3.32335	3.08744	3.35651
Bard1	0.220316	0.201815	0.0994166	0.248523	0.203029	0.137048	0.148307	0.171024	0.169009	0.183848	0.267488	0.223876
Barhl1	0	0	0.0649974	0	0	0	0.00499857	0	0	0	0	0
Barhl2	0	0.0575867	0	0	0	0	0	0.0141926	0	0	0	0
Barx2	0	0	0	0.0584423	0	0.0606122	0.0144293	0	0.047304	0.0823389	0.0807736	0
Basp1	0.526645	0.855815	0.672218	0.609797	0.652131	0.748872	1.45532	1.69306	2.20374	1.43312	2.06889	0.95728
Batf	0.434939	0.733064	0.790788	0.627593	0.489803	0.399423	0.506227	0.555106	0.919912	0.456347	1.0722	0.504233
Batf2	0.547711	0.365311	0.538205	0.541506	0.418595	0.527529	0.192118	0.31312	0.44572	0.207462	0.448895	0.297771
Batf3	0.229236	0.28454	0.103713	0.157153	0.305287	0.100313	0.172476	0.314471	0.560682	0.329051	0.256659	0.298449
Bax	3.56546	3.14281	3.50726	3.31886	3.42659	3.30766	3.63255	3.8303	4.0847	3.60176	4.24816	3.70905
Baz1a	1.16222	0.772707	1.07258	1.14547	1.21769	1.10928	1.11134	1.109	1.43613	1.07425	1.48726	1.06264
Baz1b	2.64584	2.68486	2.59789	2.7727	2.75471	2.8139	2.83258	2.87711	2.67338	2.66335	2.88004	2.87334
Baz2a	2.45878	2.38278	2.35098	2.31943	2.38866	2.5686	2.632	2.68634	2.2289	2.39949	2.42815	2.57355
Baz2b	1.45499	1.54864	1.59456	1.59636	1.63567	1.6727	1.57414	1.52368	1.43222	1.33548	1.42989	1.49506
BB014433	0.140426	0.103573	0.0556357	0.191496	0.125469	0.0785196	0.023827	0.0955176	0.105643	0.0367068	0.0594817	0.0684663
BB019430	0	0	0	0	0	0	0.0274854	0	0	0	0	0
BB218582	2.19131	2.5713	2.35374	2.34988	2.35819	2.5087	1.45286	1.30988	1.55372	1.35996	0.782213	2.35337
BB557941	0	0.109408	0	0	0	0	0	0.136063	0	0	0	0
Bbc3	1.0527	0.685791	1.06355	0.752179	1.08638	0.992053	0.967508	0.905196	1.72896	1.24846	1.90984	0.958091
Bbip1	3.03032	3.20419	2.85151	3.12602	3.05785	2.82435	2.63728	2.62158	2.43509	2.7888	2.48558	2.53044
Bbln	2.8555	2.61269	2.55183	2.76611	2.66538	2.59671	2.17051	1.98184	2.83719	2.68299	2.61855	2.35187
Bbof1	0.61848	0.826435	0.85122	0.765227	0.767264	0.906368	0.424344	0.419529	0.30455	0.461913	0.314589	0.652441
Bbox1	0	0	0	0.0305728	0.0390323	0	0.079646	0.0594549	0.07911	0.190162	0.160558	0.0547712
Bbs1	0.768858	0.833389	0.871515	0.811408	0.923495	0.885021	0.948829	0.790039	0.758798	0.860187	0.817607	0.883211
Bbs10	0.63686	0.953476	0.949039	1.23516	0.867714	0.974385	0.671635	0.717853	0.707263	0.672307	0.564841	0.595828
Bbs12	0.874519	0.764467	0.957755	1.04016	0.784219	0.656702	0.765082	0.769741	0.778623	0.74947	0.734535	0.766777
Bbs2	1.99562	2.48158	1.93566	2.1404	2.24196	2.12626	1.72896	1.70824	1.7449	1.71647	1.77787	2.04723
Bbs4	0.664851	0.877424	0.745753	0.991037	0.813665	0.895129	0.693467	0.727741	0.606228	0.758053	0.672789	0.72564
Bbs5	1.33985	1.05093	1.01936	1.37806	1.28652	1.29879	0.973786	0.978071	1.00367	1.19725	1.0419	1.09179
Bbs7	1.14644	1.00501	0.991738	1.1934	1.10755	1.23396	0.76905	0.655034	0.818532	0.792989	0.803546	0.941831
Bbs9	1.27199	1.3037	1.21372	1.1997	1.29635	1.14576	1.04213	1.04213	1.10138	1.09298	1.1098	1.2709
Bbx	1.2709	0.76757	1.27769	1.17258	0.956815	1.38024	1.39101	1.17433	0.679547	0.769512	1.29916	1.30631
BC002059	1.36757	1.57791	1.538	1.58812	1.63608	1.52298	1.35501	1.3761	1.23288	1.60504	1.18902	1.52505
BC004004	4.66945	4.92302	4.61942	4.58868	4.69631	4.60487	4.11465	4.06498	3.96932	4.19958	3.74039	4.34104
BC005537	4.90233	4.9353	4.81426	4.96658	4.99952	4.91057	5.02824	4.9622	4.60398	4.8423	4.78975	4.77724
BC005624	3.03712	3.09847	3.04808	2.92122	3.00179	3.0418	3.08556	3.19678	3.26856	3.2273	3.28554	3.15322
BC006965	0	0	0	0	0	0	0.0342598	0.0444743	0.00854119	0	0.0241068	0.0323689
BC016579	0	0	0	0	0	0	0.0124503	0.0152251	0	0	0	0
BC023719	0	0	0	0	0	0	0.00495981	0	0	0	0	0
BC024063	0.78409	1.03707	0.938993	0.855815	0.690515	0.867407	0.788882	0.562877	0.583044	0.559384	0.556106	0.538859
BC024139	0	0	0	0	0	0	0.00346482	0	0.00615631	0	0.00327652	0
BC024386	0	0.0765854	0	0	0.0604825	0	0	0	0	0	0.0161318	0
BC025920	0.879086	1.00256	0.901212	0.816035	0.77692	0.84004	0.464872	0.380812	0.353379	0.564451	0.147639	0.556229
BC028528	2.44301	2.07385	2.41511	2.45431	2.05684	2.16773	2.5913	2.51394	2.34283	2.30711	2.27657	2.38629
BC029722	3.87541	3.92915	3.93128	3.87362	4.13912	3.8125	3.70571	3.71858	3.99782	3.73123	3.62552	3.71616
BC030500	0	0	0	0	0	0	0	0	0	0	0	0.04449
BC031181	4.89145	4.79316	4.69133	4.70274	4.69956	4.84907	4.72429	4.76994	4.87607	4.85286	4.96658	4.88604
BC034090	2.36549	2.32254	1.93282	2.31568	2.0233	2.21318	1.89302	2.17121	1.6027	2.07306	1.80967	2.07973
BC035044	0	0.536939	0.33642	0.185353	0.138065	0.131117	0.265022	0.346503	0.460399	0.295546	0.265165	0.368087
BC039771	2.6862	2.6573	2.81971	2.74267	2.51412	2.76731	3.66239	3.6829	3.33394	3.6864	4.01807	2.92312
BC048507	0	0	0.167728	0	0	0	0	0	0	0	0	0
BC048671	0	0	0	0	0	0	0	0	0	0	0	0
BC048679	0.186067	0	0	0	0	0	0	0	0	0.194159	0	0
BC049715	0.0806835	0.247794	0.0559398	0.131232	0.121534	0.0680355	0.0402524	0.0234839	0.0211355	0.0425398	0.064635	0.0531436
BC049762	0.189604	0.259912	0.0923965	0.110821	0.194055	0.38478	0.0721384	0.0774509	0.207969	0.104113	0.0727907	0.24098
BC049987	0	0	0	0	0	0.0936265	0	0	0.0387143	0.0443198	0	0
BC050972	0.216074	0.257752	0.373023	0.430532	0.153854	0.384666	0.207078	0.0684663	0	0.205511	0	0.0767604
BC051019	0	0	0	0.0556732	0	0	0.0401653	0.0572196	0	0	0	0
BC051226	1.05292	0.990093	1.36797	1.03529	0.996015	1.2976	1.21942	1.15568	1.16324	1.15716	1.33704	1.42124
BC051537	0	0	0.0736976	0	0	0	0	0	0	0	0	0
BC055324	0.491092	0.166591	0.304808	0.291618	0.340407	0.339569	0.260572	0.282163	0.306665	0.295073	0.231658	0.236524
BC055402	0	0.0431022	0	0	0.0460488	0	0	0	0	0	0	0
BC065397	0.365311	0.281261	0.313387	0.461208	0.319522	0.519162	0.262876	0.231658	0.287011	0.281982	0.296911	0.342443
BC065403	0.105723	0.100367	0.0924777	0	0	0	0.0156464	0.0180211	0.0182522	0.0862547	0.0622649	0
BC085271	0.0558912	0.0466466	0.0477714	0.0579413	0.17707	0.10815	0.145578	0.199771	0.0942609	0.0190241	0.0801478	0.0542911
Bc1	0	0	0	0.276652	0	0	0	0	0	0	0.344752	0
BC106175	0.123203	0	0.061614	0.043924	0	0	0.0254245	0.0160919	0	0	0.012428	0.0474103
BC106179	0.176718	0.216283	0.290715	0.0559824	0.223622	0.0582293	0.193822	0.109636	0.184832	0.0393663	0.0980035	0.0242921
BC107364	0.112359	0.173949	0	0	0.221056	0	0	0	0	0	0	0.0697927
BC147527	0.214225	0.162746	0.258252	0.0982337	0.240331	0.130443	0.212688	0.289811	0.561094	0.131537	0.170968	0.22745
Bcam	6.03715	6.00525	6.09244	6.10182	6.20513	6.11432	5.78083	5.75073	5.8175	6.02002	5.83646	6.17864
Bcan	0.0455034	0	0.0454644	0	0	0	0.0137931	0.0312823	0.00791667	0.0153123	0.144641	0.0193671
Bcap29	2.81701	2.95229	2.82758	2.76957	2.79767	2.70812	2.24157	2.12831	2.0336	2.41553	1.91217	2.42007
Bcap31	5.26846	5.21036	5.30761	5.28417	5.09179	5.18084	5.54638	5.49507	5.56277	5.44186	5.778	5.38396
Bcar1	2.42096	2.37563	2.52967	2.44767	2.56013	2.53008	2.63936	2.62441	2.83693	2.63579	3.03059	2.7817
Bcar3	0.921949	1.08816	1.12885	1.19725	1.21516	1.04061	0.915622	0.828622	0.882122	0.858073	0.823363	1.05538
Bcas1	0.12616	0.038261	0.125308	0.215221	0.100868	0.0627211	0.0508788	0.0430126	0.0993244	0.0342019	0.0247906	0.0534634
Bcas2	2.6693	2.96246	2.7238	2.7684	2.75679	2.56628	2.43509	2.57771	2.49548	2.49548	2.35468	2.74511
Bcas3	2.41161	2.45878	2.17321	2.01989	2.29327	2.09597	2.18061	2.1857	2.01139	2.17218	2.17729	2.34856
Bcas3os1	0.035723	0.032567	0.0690292	0.0814681	0.0312506	0	0.0192211	0.0331076	0.0369067	0.0138915	0.0824992	0.0174379
Bcas3os2	0	0	0	0.152194	0	0	0.0274854	0.0329149	0.0322562	0.0738721	0.0580451	0
Bcat1	0.235738	0.10469	0.185777	0.222857	0.212307	0.123957	0.394382	0.470855	0.322477	0.44438	0.620249	0.285615
Bcat2	4.47737	4.77465	4.45516	4.50478	4.52768	4.47873	4.16611	4.10732	4.01611	4.23933	3.65185	4.44158
Bccip	4.65803	4.63798	4.59859	4.5673	4.54897	4.60398	4.47009	4.33748	4.50655	4.41948	4.27727	4.56108
Bcdin3d	1.11829	1.21578	1.14428	1.08025	1.04957	1.13605	0.792989	0.82315	0.876228	1.01723	0.897528	1.07425
Bche	2.60278	2.41016	2.66362	2.4111	2.6301	2.80196	2.13563	2.07765	2.04105	2.39046	1.52321	2.29242
Bckdha	6.86988	7.15473	6.95019	6.80356	6.93559	6.92656	6.32452	6.23782	6.09244	6.58911	5.83145	6.89238
Bckdhb	4.62926	4.83424	4.74029	4.69784	4.82798	4.75147	4.01687	3.89604	3.87993	4.03797	3.54836	4.4514
Bckdk	4.38178	4.57879	4.50655	4.45633	4.55776	4.46428	3.96994	3.96743	4.12996	4.35527	3.95008	4.4084
Bcl10	2.31804	2.39697	2.46329	2.50809	2.41945	2.39266	2.37727	2.35389	2.43198	2.5576	2.6144	2.38098
Bcl11a	0.410853	0.305287	0.482264	0.261535	0.503021	0.492159	0.229077	0.220174	0.232462	0.274247	0.174921	0.245381
Bcl11b	0.325912	0.360685	0.411902	0.297629	0.468732	0.383363	0.111922	0.157249	0.189767	0.187	0.134933	0.237808
Bcl2	1.51987	1.0752	1.42826	1.47205	1.42935	1.36902	1.70331	1.69087	1.86175	1.49095	1.88765	1.38379
Bcl2a1a	0.237311	0	0.264727	0.179916	0.476307	0	0.510851	0.693233	0.457044	0.329838	0.882122	0
Bcl2a1b	0.625973	0.481668	0.951499	0.60578	0.774888	0.683405	2.68696	2.79545	2.41139	2.40514	2.95992	1.04912
Bcl2a1d	0.14447	0.545759	0.122483	0.402974	0.236276	0.319807	0.684778	0.821658	0.98017	0.46239	0.978275	0.0941053
Bcl2l1	2.76472	2.92197	2.52545	2.69619	2.63068	2.54268	2.78716	3.06887	2.7684	2.81073	1.98575	1.96555
Bcl2l10	0	0	0	0	0	0	0.074247	0.0370478	0.11672	0.0532217	0	0
Bcl2l11	1.54249	1.81604	1.80411	1.26082	1.8936	1.41006	1.59456	1.69841	0.910202	1.30576	1.43561	1.71971
Bcl2l12	2.11781	2.32506	2.18794	2.04437	2.37	2.26756	1.86974	1.97677	2.21761	1.93298	2.18659	2.15463
Bcl2l13	3.52462	3.44081	3.42337	3.31114	3.53744	3.49264	3.08985	3.01224	2.82211	3.21496	2.59616	3.37307
Bcl2l14	0	0	0.0865999	0	0	0	0	0	0.038457	0	0.0613066	0
Bcl2l15	0	0.0818375	0	0.0211904	0	0	0.016327	0.0119408	0	0	0.00760908	0
Bcl2l2	3.61634	3.20155	3.61941	3.65234	3.55456	3.8365	3.79332	3.84213	3.73712	3.8215	3.19788	3.78135
Bcl3	1.51755	1.09019	1.39915	0.895712	1.32566	1.16572	1.4409	1.31487	1.85225	1.38536	2.3446	1.33476
Bcl6	2.18835	1.73438	1.90712	2.39594	1.76419	1.88545	1.61551	1.71763	1.58585	1.8127	1.93684	2.17848
Bcl6b	3.15064	2.67764	3.50005	2.79197	2.97233	3.08845	2.86224	3.05459	3.12301	2.95484	2.88538	3.25538
Bcl7a	1.52898	1.49161	1.49522	1.55778	1.65334	1.73733	1.36092	1.29916	1.08451	1.40934	1.15843	1.49373
Bcl7b	3.9854	4.10678	4.0764	3.94859	3.38993	3.918	3.23068	3.84602	3.21609	3.85325	3.32795	4.03222
Bcl7c	1.44628	1.53701	1.45946	1.57266	1.42798	1.42087	1.31368	1.38854	1.88188	1.38978	1.67238	1.8423
Bcl9	1.98933	2.22449	1.89637	2.04958	2.01939	2.23359	2.12756	2.15995	1.5611	1.77547	1.60829	2.14302
Bcl9l	2.29379	2.23553	2.05384	1.93094	2.31212	2.23957	2.68581	2.75679	2.2992	2.41365	2.83693	2.43002
Bclaf1	2.18061	2.27684	2.16275	2.35337	2.21978	2.29179	2.26226	2.30711	2.01939	2.22801	2.15409	2.25523
Bclaf3	0.560993	0.89359	0.597485	0.883211	0.772707	0.752921	0.863178	0.839398	0.721603	0.914245	0.700692	0.823835
Bco1	0.0338473	0.0534995	0	0	0	0	0.00937238	0.0348074	0	0	0	0.00932686
Bco2	0.270325	0.278579	0.104174	0.120848	0.153121	0.305003	0.414017	0.281982	0.276309	0.210139	0.531052	0.240092
Bcor	2.133	2.02716	2.37642	2.08579	2.31129	2.35315	2.14359	2.10892	1.93846	2.04525	1.95415	2.17965
Bcorl1	1.15599	1.06192	1.11173	1.02045	1.17377	1.16782	1.04989	1.20502	1.06385	1.03529	1.065	1.29388
Bcr	1.28367	1.33742	1.36757	1.45767	1.33934	1.37157	1.99421	2.10518	1.83633	1.7578	2.36549	1.64183
Bcs1l	3.56115	3.46629	3.47315	3.53153	3.39814	3.28643	3.0791	2.97847	2.85835	3.27032	2.90523	3.40543
Bdh1	4.89855	4.80432	3.62182	4.85029	4.94693	3.57944	5.06046	4.58524	4.41781	5.31473	4.59941	3.76175
Bdh2	0.275555	0.124698	0.0893148	0.377237	0.0871686	0.145319	0.398159	0.402974	0.541506	0.733228	0.648744	0.17166
Bdkrb1	0.0952811	0	0.0830212	0	0	0	0.134326	0.129135	0.123865	0.23156	0.650291	0.0230174
Bdkrb2	0.133375	0.36471	0.310002	0.109828	0.206165	0.204686	0.230012	0.349254	0.452021	0.360213	0.607074	0.364587
Bdnf	1.26872	1.86231	1.54799	1.25557	1.52775	1.17722	1.18589	1.06915	1.01685	1.29859	1.17433	1.04268
Bdp1	1.6838	1.64589	1.72673	1.76625	1.69965	1.86677	1.73313	1.76083	1.4397	1.54487	1.63957	1.69472
Bean1	0.31569	0.457085	0.457586	0.410351	0.426949	0.557714	0.638059	0.700692	0.65884	0.711879	0.447179	0.646678
Becn1	2.86598	2.92499	2.7632	2.83158	2.9927	2.83372	2.81073	2.96216	2.96944	2.94589	2.92713	2.80596
Becn2	0	0	0	0	0	0	0	0.019078	0.0192211	0	0	0
Begain	0.0563253	0.0919498	0.0812053	0.202802	0.0613066	0.0319236	0.131117	0.108173	0.329175	0.212109	0.190162	0.0547199
Bend3	1.51524	1.41398	1.56339	1.38451	1.37013	0.245648	1.18043	0.101663	1.01631	1.1775	0.844347	1.34408
Bend4	0.594745	0.506047	0.544258	0.501383	0.614085	0.555106	0.35396	0.387999	0.42975	0.49697	0.464728	0.484427
Bend5	1.96933	2.09745	1.94057	1.4385	2.16805	1.9134	1.40254	1.46162	1.4082	1.52482	0.896187	1.79266
Bend6	0.499322	0.196518	0.436045	0.489084	0.367567	0.406685	0.778623	0.96387	0.787006	0.845871	0.924187	0.504868
Bend7	0.845333	1.41143	1.25046	1.19621	1.12671	1.04286	0.530411	0.75247	0.79436	0.991606	0.399814	1.06535
Best1	0.0705569	0.147639	0.0594003	0.053573	0.237347	0.143074	0.110504	0.113519	0.115909	0.0760439	0.0633328	0.192409
Best2	0	0	0	0	0	0	0	0	0	0	0.0410388	0
Best3	1.51319	1.58955	1.30698	1.13041	1.51403	1.48252	1.40039	1.3678	0.8373	1.21096	0.844572	1.36032
Best4-ps	0	0	0	0	0	0	0.0159899	0	0	0	0.0145953	0
Bet1	2.40783	2.45224	2.42579	2.47316	2.43699	2.44415	2.26296	2.31105	2.42968	2.2791	2.32984	2.43718
Bet1l	2.02602	2.1828	1.75888	2.17377	2.00529	1.88798	2.10949	2.27563	2.26986	2.11278	2.28185	2.03926
Bex1	1.12737	0.845655	0.632478	1.57791	0.965041	0.896647	0.17166	0.370517	0.704664	1.24246	0.723723	0.905196
Bex2	0	0	0	0.114074	0	0	0	0	0	0	0.98824	0.173565
Bex3	1.58955	2.01311	1.5471	2.10299	1.33985	1.90808	1.64252	1.87767	2.47942	1.915	2.37563	2.35389
Bex4	0.633196	0.467849	0.731542	0.519533	0.488901	0.78298	0.354404	0.290979	0.700221	0.57372	1.10811	0.531825
Bex6	0	0	0.0469245	0	0	0	0.189906	0.254182	0.278263	0	0.077358	0
Bfar	3.17553	3.27622	3.22221	3.21496	3.14013	3.19039	2.97142	2.937	2.78531	3.07582	2.70139	3.09426
Bfsp1	0.292449	0.505781	0.227196	0.128874	0.0988317	0.111234	0.390858	0.338818	0.540512	0.568568	0.534994	0.439002
Bfsp2	0.257791	0.283587	0.176022	0.306049	0	0.199771	0.176747	0.0998049	0	0.14221	0.107113	0.185689
Bglap	0	0	0	0	0	0.0893696	0	0	0	0	0	0
Bglap2	0	0	0	0	0	0	0	0	0	0	0	0
Bglap3	0	0	0	0	0	0	0	0	0	0.0226814	0	0
Bgn	5.38681	4.7059	4.95771	5.12682	4.73043	4.74029	7.97431	8.27543	7.3402	7.69927	8.65241	5.94231
Bhlha15	0	0.0409859	0.0709787	0.0641279	0	0	0.0488433	0.0466128	0.0679702	0.0166924	0.0418808	0
Bhlha9	0	0	0	0	0	0	0	0	0.0368112	0	0	0
Bhlhb9	1.11222	1.11896	1.31998	1.13199	1.30576	1.30769	0.955309	1.02073	1.0089	0.875427	0.82011	1.38882
Bhlhe22	0.0932427	0.0425592	0.132799	0.189413	0.159214	0.241427	0.228311	0.250566	0.138571	0.143838	0.204874	0.165639
Bhlhe23	0	0	0	0	0	0.0285266	0.00293876	0	0	0	0	0.0137082
Bhlhe40	3.88493	3.87767	3.85938	3.4397	4.17843	4.04481	4.20413	4.18317	4.51873	4.14139	4.75823	4.39383
Bhlhe41	2.41082	2.74724	2.21945	2.04525	2.7117	2.40993	2.43589	2.40514	2.56918	2.44242	2.9323	2.52204
Bhmt	0.0570505	0.0577428	0.0747186	0	0.0510894	0	0	0.00710757	0.0164458	0.0128971	0.0290246	0.102952
Bhmt1b	0.135541	0.183712	0.0926957	0	0.0698783	0	0.129586	0.126465	0	0.0698328	0.0626313	0.0423081
Bhmt2	0.0636737	0	0	0	0	0	0	0	0	0	0.0256427	0.0285019
Bicc1	2.34137	2.32118	2.41313	2.31596	2.35905	2.20626	3.80933	3.99675	3.77099	3.28992	4.22693	2.90958
Bicd1	0.212239	0.130631	0.308125	0.38379	0.457869	0.36904	0.286729	0.151707	0.105592	0.233484	0.22765	0.305003
Bicd2	4.28375	3.22931	4.51016	4.30939	3.53024	4.45633	3.22355	4.14378	4.08217	4.22273	4.23068	3.32375
Bicdl1	0.706772	0.785032	0.842221	0.847541	0.854779	0.876228	0.700221	0.745148	0.651363	0.873696	0.788882	0.818277
Bicdl2	0	0	0	0.0469791	0	0	0	0.0127069	0.0342019	0	0.0604664	0
Bicra	1.0968	1.0419	1.1934	1.18652	1.49885	1.24081	1.19995	1.14367	1.13677	1.22236	0.920913	1.31569
Bicral	1.93329	1.87738	2.05847	1.80411	1.86002	1.92224	2.05112	2.06071	1.71412	1.92114	1.99324	1.95891
Bid	0.381771	0.56683	0.598867	0.388234	0.637564	0.59485	0.733064	0.800692	0.900125	0.600216	0.792546	0.543866
Bik	1.81829	1.84523	2.23359	1.64589	2.09918	1.87885	1.51383	1.41352	1.43595	1.53776	1.06562	1.86539
Bin1	1.91919	2.10685	1.99693	2.23401	2.03008	2.02428	2.68451	2.85607	3.0909	3.14139	3.10348	2.33024
Bin2	0.435205	1.02301	0.936924	0.50446	0.586304	0.956815	1.38037	1.50835	1.43768	0.905452	1.61309	0.673551
Bin3	2.33939	2.05633	1.95748	2.16347	1.96158	2.12574	2.42265	2.4245	2.38436	2.30593	2.55259	2.31875
Birc2	2.71089	2.78531	2.59307	2.90703	2.7031	2.65978	2.62705	2.67271	2.629	2.67221	2.74201	2.67838
Birc3	1.61851	1.41295	1.56821	1.79791	1.53352	1.66303	1.88574	1.87302	1.90712	1.69614	1.77724	1.52829
Birc5	0.230895	0.153548	0.217687	0.256496	0.190332	0.10977	0.248978	0.407521	0.650291	0.380099	0.764241	0.473674
Birc6	1.83045	1.75078	1.90394	1.68617	1.85751	2.20374	1.98237	1.95306	1.41954	1.58196	1.60205	1.93866
Birc7	0	0	0	0	0	0	0	0	0	0	0	0
Bivm	1.90038	1.77856	1.86002	1.90598	1.8317	1.75399	1.67151	1.62782	1.33458	1.75707	1.47528	1.51403
Blcap	4.01478	4.05878	4.0237	4.18916	3.99148	4.1455	3.65234	3.40859	3.58171	3.75275	3.47646	3.95833
Blk	0.701524	0.830161	0.833389	0.619147	0.64323	0.94281	0.979908	0.822026	0.627593	0.869935	0.742061	0.90347
Blm	0.422065	0.299054	0.450971	0.264542	0.33497	0.430532	0.212591	0.256884	0.301014	0.358372	0.281672	0.294656
Blmh	2.66697	2.59461	2.8209	2.59512	2.55418	2.7271	2.65789	2.54802	2.82388	2.6931	2.57231	2.80109
Blnk	0.430731	0.390549	0.450038	0.554631	0.420393	0.367797	0.628633	0.729472	0.525006	0.458943	0.714737	0.382668
Bloc1s1	4.85286	5.04865	4.90669	4.91835	4.8696	4.97649	4.6703	4.75412	5.05881	4.53976	4.60217	5.15595
Bloc1s2	3.427	3.60123	3.4486	3.47773	3.427	3.35651	3.16383	3.15322	3.73776	3.47679	3.69034	3.37442
Bloc1s3	0.931956	1.11992	1.07802	1.02569	1.2415	1.10811	1.10315	1.13677	1.2092	1.15472	1.02456	1.12825
Bloc1s4	1.86191	1.7629	1.90227	1.91041	2.69023	2.07596	1.41312	1.3874	2.67442	1.97234	2.07008	1.93298
Bloc1s5	1.99295	2.00483	1.99635	1.93552	2.08313	1.93552	1.67019	1.52189	1.60539	1.80729	1.68468	1.87159
Bloc1s6	3.11718	3.08047	2.37402	3.19039	2.98106	3.04595	1.98324	2.84342	2.77046	2.18697	1.83586	1.95366
Bloc1s6os	0	0.165276	0	0	0	0.299217	0.10112	0	0.136103	0.113998	0.055034	0.116086
Bltp1	1.58451	1.53953	1.55092	1.43245	1.65196	1.78046	1.46255	1.43172	1.05448	1.07452	1.06788	1.47432
Bltp2	5.60301	5.39651	5.52564	5.34363	5.67534	5.70037	5.49507	5.45291	4.84005	5.25425	4.89539	5.45291
Bltp3a	1.86397	1.5012	1.66253	1.71341	1.79403	1.87037	1.56614	1.52063	1.286	1.53423	1.37729	1.83939
Bltp3b	1.76447	1.67651	1.82827	1.99348	2.15158	1.9605	2.02554	1.54006	1.93349	1.69815	1.98933	1.72843
Blvra	2.58513	2.71998	2.61302	2.6412	2.44442	2.56599	2.28373	2.42557	2.56291	2.45946	2.27102	2.57771
Blvrb	1.99999	2.22874	2.11182	2.08526	2.01049	2.12308	2.07859	2.06288	2.35984	2.2808	2.44695	2.30647
Blzf1	2.80564	2.75162	2.7684	2.75651	2.50325	2.68225	2.42756	2.42634	2.36262	2.35575	2.34194	2.6693
Bmal1	0.640365	0.497428	1.17407	1.11389	0.677256	0.811408	1.25378	1.34949	0.766471	1.37188	0.631299	0.545448
Bmal2	0.40011	0.590935	0.64323	0.412819	0.405484	0.704222	0.564451	0.611895	0.451609	0.468732	0.5613	0.510666
Bmerb1	0	0	0.0363088	0	0	0	0	0	0.0372567	0.0249783	0	0
Bmf	1.06955	1.26057	1.15538	1.10755	0.999443	1.06654	1.62905	1.80142	1.07687	1.42045	1.5324	1.03732
Bmi1	3.99148	4.03824	4.06768	4.0626	3.97091	3.97378	3.69658	3.59263	3.6317	3.81514	3.43637	3.78753
Bmp1	2.10013	2.08428	2.11891	2.33661	2.05168	2.308	3.64742	3.65864	3.50726	3.36682	4.30673	2.76775
Bmp10	0	0	0	0	0	0	0	0	0	0	0	0
Bmp15	0.054471	0	0	0	0	0	0.108048	0.0789095	0.0612607	0.157538	0.0993705	0
Bmp2	0.462219	0.543558	0.592791	0.339365	0.3442	0.197876	0.445063	0.468872	1.17377	0.664371	0.827412	0.713479
Bmp2k	1.29221	1.14738	1.26812	1.25112	1.25144	1.20979	1.45848	1.65196	1.23014	1.36475	1.49467	1.23146
Bmp3	0.0514697	0.0388438	0	0.0345525	0	0	0.055301	0.134449	0.0511194	0.0479199	0.42297	0.0285266
Bmp4	1.94877	2.30362	1.87688	2.15632	1.6775	1.81291	3.03568	3.25661	2.76223	2.77819	3.28688	2.20484
Bmp5	0.139775	0.597485	0.369331	0.069505	0.273069	0.46239	0.249327	0.222857	0.294355	0.626496	1.06087	0.445063
Bmp6	3.01189	2.83258	3.03943	3.24561	3.01436	2.63131	3.26531	3.42546	3.07062	3.03146	3.14172	2.66605
Bmp7	0.966797	0.664371	0.814598	0.773863	0.509705	0.798192	0.265701	0.290505	0.406854	0.248978	0.135541	0.665062
Bmp8a	0	0	0	0	0	0	0	0	0	0	0.00918839	0
Bmp8b	0	0.037434	0	0	0	0.0353032	0	0	0	0	0	0.0163753
Bmper	1.09484	1.11845	0.812436	1.08411	1.11513	0.79538	1.5923	1.6783	1.48042	1.43997	2.31492	0.971317
Bmpr1a	3.89455	3.92241	3.99847	3.68688	4.06845	4.0406	3.90396	3.9145	3.81003	3.80173	3.96533	4.09107
Bmpr1b	0.0376767	0.0662572	0.123813	0.129135	0.11118	0.153548	0.0323854	0.0381423	0.0865383	0.229077	0.273973	0.127454
Bmpr2	2.86928	2.66779	2.81425	2.85071	2.80147	3.03349	2.97775	3.0275	2.4456	2.64584	2.69983	2.78384
Bms1	2.87793	2.82758	2.91944	2.79846	2.71196	3.01939	2.9647	2.92008	2.79874	2.94233	2.8539	2.9927
Bmt2	2.20274	2.10499	2.14321	2.13785	2.09513	2.13624	2.04558	2.14176	1.76191	1.88352	1.74974	1.94877
Bmx	1.36475	1.08303	1.43933	1.22511	0.912816	0.918214	1.04851	1.38348	1.14002	0.969896	0.700221	1.19262
Bmyc	2.24598	2.27118	2.69164	2.65978	3.48215	2.51753	1.7869	1.56373	3.49197	2.58876	3.01224	1.93982
Bnc1	0.0426151	0.125768	0.0367897	0.0295373	0	0	0.809328	1.03389	0.463519	0.16402	0.217126	0.228755
Bnc2	0.124557	0.0879405	0.111654	0.0443953	0.225231	0.0907859	0.387158	0.425228	0.103411	0.322676	0.486804	0.29586
Bnip1	2.0504	2.27344	2.0504	2.24684	2.12507	2.11411	1.7656	1.71155	1.73366	2.07626	1.62085	1.85751
Bnip2	4.4753	4.57551	4.53578	4.51675	4.44218	4.4514	4.35177	4.56258	4.41165	4.45274	4.39022	4.3472
Bnip3	5.95971	6.13765	5.93008	6.21234	6.15195	5.76214	6.26277	6.03715	5.70806	6.13765	5.67534	5.64308
Bnip3l	4.03087	4.14465	4.27897	4.08305	3.93029	4.22521	4.09917	4.15974	4.17278	4.08075	4.19698	4.09311
Bnip3l-ps	2.72311	2.66138	2.65472	2.59307	2.60718	2.79036	2.76472	2.8386	2.93796	2.80942	2.59789	2.86526
Bnip5	0.0425204	0.0337088	0.0565793	0	0	0	0.0115105	0.024752	0.0506781	0.0561178	0.00960798	0.0514697
Bnipl	0	0	0	0	0	0	0	0	0	0	0.109439	0.0327164
Boc	1.3186	1.39888	1.27981	1.41591	1.33262	1.29721	2.19064	2.36726	1.99532	2.4169	2.82665	1.53302
Bod1	5.42355	5.5785	5.41393	5.32969	5.47622	5.36062	5.08461	5.11091	5.2135	5.06698	5.13379	5.33144
Bod1l	2.52062	2.5884	2.43842	2.40619	2.52844	2.62504	2.53528	2.60695	2.27552	2.22422	2.41161	2.43546
Bok	1.56821	1.27705	1.84276	1.41143	1.78632	1.48182	1.05255	1.54487	2.6765	2.13873	2.69164	1.62429
Bola1	3.26652	2.65277	3.40649	3.04947	3.62738	3.29553	2.08756	1.65999	3.54087	2.76347	1.50148	2.10499
Bola2	1.78722	2.12308	1.83467	1.96824	1.83888	1.84303	1.83467	1.98386	2.39717	1.47181	2.01565	2.02716
Bola3	4.45516	4.30161	4.46618	4.5109	4.70527	4.52476	3.91277	3.95833	4.4942	3.74138	3.692	3.98116
Boll	0	0	0.0561178	0	0	0	0	0.011433	0.00935052	0	0	0
Bop1	3.139	2.84786	3.05246	2.98188	3.0848	2.9376	2.96733	2.82253	3.2402	3.23344	3.44296	3.08556
Bora	0.552766	0.512661	0.433565	0.45354	0.385966	0.538667	0.474589	0.467703	0.324693	0.326726	0.44092	0.287997
Borcs5	2.18143	2.29219	2.14897	2.18345	2.46675	2.02554	1.51868	1.54765	1.96861	2.02961	1.60387	1.79108
Borcs6	2.76691	2.62414	2.51632	2.68924	3.12301	2.62321	2.30109	2.37642	3.10578	2.54711	2.75724	2.57583
Borcs7	2.52545	2.8408	2.45619	2.52482	2.40783	2.54099	2.3042	2.23796	2.30334	2.5037	2.19083	2.39266
Borcs8	2.76514	2.86501	2.54179	2.8105	2.82942	2.88146	2.85695	2.93002	2.96891	2.88471	2.9282	2.86119
Bpgm	3.22882	2.83596	3.52412	2.79063	2.76181	4.13603	2.8386	2.95037	3.66753	2.86526	3.21004	3.42337
Bphl	2.96981	3.09297	3.10863	2.93372	2.92954	2.85481	2.46975	2.43147	2.70839	2.75444	2.34585	2.82411
Bpifa2	0	0	0	0	0	0	0	0	0	0	0	0.0159246
Bpifa6	0	0	0	0	0	0	0	0	0	0	0	0
Bpifb1	0	0	0	0	0	0.102907	0.0163753	0	0.0091114	0	0.00506282	0.0174379
Bpifb2	0	0	0.0608897	0	0	0	0	0	0	0	0	0
Bpifb3	0	0	0	0	0	0	0	0	0	0	0	0
Bpifb5	0	0	0	0	0.0463928	0	0	0	0	0	0.146149	0
Bpifc	0	0	0	0	0	0	0	0	0	0	0.00713419	0
Bpnt1	2.89785	2.88625	2.7225	2.91863	2.8817	3.05391	2.55418	2.86565	2.7111	2.71829	2.90996	2.9647
Bpnt2	3.46738	3.49541	3.57246	3.54654	3.52696	3.62038	3.48484	3.52147	3.19867	3.41531	3.37509	3.37574
Bptf	2.10602	1.92353	2.10013	2.01656	2.13197	2.31149	2.32199	2.32538	2.00544	1.85717	2.20659	2.2503
Braf	1.54137	1.49439	1.55718	1.50543	1.50032	1.78082	1.68258	1.72775	1.37323	1.4518	1.59864	1.56401
Brap	2.07385	2.07514	2.08809	1.97249	2.15078	2.1245	2.08248	2.12871	2.07418	2.09266	2.177	1.99451
Brat1	1.42014	1.5644	1.45013	1.40208	1.46749	1.4397	1.51135	1.46674	1.43324	1.68468	1.40423	1.5966
Brca1	0.202052	0.0351988	0.107756	0.109744	0.171214	0.0223294	0.119704	0.15561	0.137535	0.105929	0.123546	0.180977
Brca2	0.248276	0.273973	0.25783	0.272827	0.269273	0.231609	0.22536	0.217591	0.209231	0.238495	0.228704	0.264103
Brcc3	1.66818	1.69029	1.63158	1.62639	1.62303	1.57031	1.23889	1.2092	1.21402	1.26784	1.12798	1.64489
Brcc3dc	0	0	0	0	0	0	0	0	0	0	0	0.0572904
Brd1	2.36966	2.41795	2.45832	2.42211	2.49916	2.57036	2.46329	2.49119	2.33939	2.44767	2.55664	2.59915
Brd2	3.04947	3.13516	3.18355	3.00113	3.41127	3.17972	3.41356	3.45362	3.58827	3.37068	3.74982	3.26678
Brd3	2.53427	2.53326	2.58448	2.5552	2.46207	2.73232	2.81949	2.81993	2.82435	2.51307	2.68676	2.82253
Brd3os	1.07705	0.882846	0.971317	0.938732	0.766777	1.02984	0.746251	0.838043	1.13399	1.06053	1.10774	0.689167
Brd4	2.27789	2.30234	2.31085	2.37504	2.3576	2.37426	2.47808	2.41763	2.4245	2.18944	2.56199	2.41313
Brd7	3.76293	3.86565	3.83996	3.73181	3.73655	3.74805	3.59089	3.58393	3.46282	3.70744	3.46325	3.64373
Brd8	1.70572	1.69452	1.86625	1.84303	1.75432	1.85197	1.8044	1.96882	1.7122	1.76936	1.8375	1.84548
Brd8dc	0.130443	0.349543	0.0935405	0.298761	0.36405	0.164935	0.183402	0.172712	0.152933	0.0801161	0.147152	0.186691
Brd9	2.12649	2.28821	2.23751	2.25393	2.21254	2.16452	2.20119	2.26756	2.09154	2.17051	2.14794	2.29219
Brdt	0.230354	0.157112	0.244124	0.254366	0.23471	0.332449	0.313247	0.251527	0.191001	0.321305	0.25145	0.242129
Brf1	1.72873	1.78722	1.85979	1.77749	1.76737	2.01013	1.95632	2.01961	1.81875	1.91087	1.86574	1.82936
Brf2	1.47006	1.61289	1.58537	1.35996	1.57393	1.43916	1.26184	1.31056	1.45338	1.43018	1.32325	1.35011
Bri3	4.88449	4.6703	4.719	4.84005	4.62139	4.74306	4.59131	4.63043	4.9839	4.18094	4.38035	4.9123
Bri3bp	2.7219	2.82119	2.91406	2.86224	2.88004	2.93845	2.40756	2.37254	2.49694	2.52419	2.16227	2.82435
Brinp1	0.0539837	0.149689	0.0928327	0.0319462	0.111756	0.111781	0.0183225	0.0161318	0.0425592	0.0300654	0.162106	0.0583073
Brinp2	0.0438878	0.0241364	0.0378385	0.128693	0.0725642	0	0.148666	0.131117	0.131849	0.0847152	0.0876961	0.0831032
Brinp3	0	0.0255194	0	0	0	0	0.0141149	0.01672	0	0.113384	0.26541	0
Brip1	0.306285	0.120137	0.274648	0.237505	0.285276	0.158214	0.251119	0.277394	0.2345	0.159106	0.213308	0.340407
Brip1os	2.01863	1.8285	1.85165	2.0291	1.84276	1.87784	2.25726	2.30772	2.17273	2.32562	2.29481	1.98427
Brix1	2.90739	3.08172	2.97737	2.96246	2.81535	3.02166	2.6098	2.5686	2.90523	2.8218	2.90675	2.87667
Brk1	5.56277	5.53721	5.5805	5.56486	5.41169	5.53135	5.79021	5.93008	5.93458	5.53135	5.85334	5.70037
Brme1	0.109439	0.10257	0.130531	0.238401	0.183609	0.0913648	0.0974783	0.123105	0.0775994	0.165137	0.0466245	0.132065
Brms1	3.08655	3.23941	3.16	3.2527	3.19838	3.08343	3.5121	3.4327	3.67095	3.30154	3.57944	3.2909
Brms1l	2.33446	2.50188	2.60476	2.57231	2.42358	2.48948	2.44814	2.3572	2.26825	2.43807	2.32069	2.45101
Brox	3.53235	3.31495	3.40569	3.4475	3.36578	3.49004	3.42546	2.85666	3.28263	2.76656	2.64825	3.37068
Brpf1	2.00036	1.86133	1.83784	1.89218	1.97677	2.02278	1.91134	1.99793	1.77221	1.89845	1.84986	2.00504
Brpf3	1.24514	1.23962	1.21612	1.11046	1.31368	1.39549	1.40862	1.36672	1.28056	1.23614	1.3777	1.40208
Brsk1	0.304808	0.4284	0.193725	0.537911	0.283935	0.501871	0.729626	0.700028	0.712611	0.687734	0.945404	0.534315
Brsk2	0.04078	0.0820518	0	0.0515523	0.0769747	0.0663812	0.0168835	0.0195304	0.0124757	0.0266061	0.00748005	0.0477307
Brwd1	2.00455	1.86625	1.88172	2.02961	1.95701	2.09629	1.79319	1.82075	1.55538	1.60425	1.83379	1.84955
Brwd3	0.817992	0.631299	0.795949	0.702697	0.733064	1.04938	0.728484	0.801691	0.518512	0.641672	0.542297	0.791557
Bscl2	2.11278	2.13734	2.06288	2.02248	1.89606	1.96413	2.18449	2.18794	2.47994	2.25726	2.26592	2.00797
Bsdc1	3.2621	3.36887	3.11641	3.26617	3.22701	3.24249	3.1111	3.03235	3.09971	3.19898	3.19498	3.36386
Bsg	8.81414	8.39657	8.57453	8.51386	8.81414	8.53161	8.27543	8.28869	8.17531	8.49006	8.19146	8.23231
Bsn	0.0349786	0	0.0344304	0.0195435	0.0360916	0.0272995	0.0228176	0.0144894	0.0129993	0.0318893	0.00778299	0.01329
Bspry	0.155842	0.191338	0	0.110255	0	0.0737981	0.0768571	0.0612607	0.12151	0	0.167848	0.0311531
Bst1	0.364251	0.349682	0.378979	0.57114	0.224354	0.248015	0.785618	1.06459	1.04894	0.63686	1.18243	0.615042
Bst2	5.1958	4.39949	4.85886	5.32368	4.40333	4.65052	5.23079	5.18946	5.90019	5.0962	5.43713	4.9839
Bsx	0	0	0	0.0251511	0	0	0	0	0.0115667	0	0	0
Btaf1	1.85336	1.63014	2.03296	1.95014	1.87159	1.96335	1.95068	1.87885	1.67806	1.83658	1.97927	1.90742
Btbd1	5.2794	5.43961	5.42943	5.35398	5.43961	5.40508	5.0653	5.02824	4.97325	5.16618	4.88153	5.32368
Btbd10	1.58014	1.65573	1.4919	1.73951	1.56177	1.56725	1.56461	1.61224	1.47181	1.3026	1.41433	1.6181
Btbd16	0.0866859	0.112744	0	0.0541262	0.127242	0.0233239	0	0.0130454	0.0271517	0.0615717	0.00867548	0.0361322
Btbd17	0	0	0	0	0	0	0.00670402	0.0239155	0	0	0	0
Btbd18	0	0	0	0	0	0.0376408	0	0	0	0.0166525	0	0
Btbd19	0.50646	0.513332	0.85971	0.475278	0.7656	0.893305	0.279062	0.377237	0.704461	0.731943	0.748872	0.694325
Btbd2	3.33588	3.3891	3.33012	3.36034	3.35958	3.33207	2.15183	3.00953	3.02957	3.23719	3.05505	3.48982
Btbd3	2.56013	2.55373	2.75444	3.02023	2.592	2.96443	2.77667	2.60748	2.44043	2.76181	2.36677	2.6199
Btbd35f7	0	0	0	0.0329819	0	0	0	0	0	0	0	0
Btbd6	2.7542	2.89178	2.68386	2.72505	1.12752	2.46534	2.42579	2.30943	0.730715	2.59512	0.669021	2.65789
Btbd7	1.94153	1.96861	2.05473	1.99143	2.08668	2.12178	2.09458	2.10661	1.81219	1.86254	1.93955	2.09127
Btbd8	0.689673	0.805258	0.667505	0.677044	0.835349	0.791557	0.629211	0.256446	0.478583	0.630388	0.493773	0.715789
Btbd9	1.9477	1.85482	1.87238	1.86503	1.94479	1.99324	1.7916	1.88854	1.59401	1.83433	1.68762	1.96007
Btc	0.558133	0.706772	0.612173	0.508373	0.509954	0.653033	0.325995	0.314918	0.201115	0.408108	0.249047	0.350953
Btd	2.4907	2.34012	2.58329	2.48287	2.48602	2.27206	2.90882	2.90996	2.84743	2.79663	3.05812	2.63809
Btf3	5.69146	5.80124	5.70395	5.75774	5.74272	5.62095	5.77217	5.8175	5.8448	5.66188	5.89366	5.81412
Btf3-ps15	0	0.166979	0	0	0	0	0	0	0	0	0	0
Btf3-ps18	0.51219	0.664649	0.243942	0.387668	0.298569	0.237347	0.214225	0.228863	0.216255	0.282569	0.189413	0.2837
Btf3-ps4	0	0.0721384	0.119252	0	0.0715299	0	0	0.193381	0	0	0.0149484	0
Btf3l4	3.24515	3.44029	3.29501	3.33522	3.25567	3.30154	3.21705	3.13852	2.97623	3.20302	3.01011	3.15281
Btf3l4b	2.8674	2.95187	2.79297	2.83054	2.74249	2.69532	2.60788	2.73145	2.57355	2.69886	2.48529	2.73452
Btg1	2.38826	2.52737	2.67604	2.47942	2.43883	2.25814	3.07143	3.18397	3.25044	2.8424	3.2063	2.58221
Btg2	3.4863	3.73368	3.85252	4.02221	3.72368	3.58171	3.92352	3.87712	3.9943	4.23213	4.19084	4.08622
Btg3	2.6506	2.95427	2.69115	2.58942	2.76715	2.35278	2.87128	3.00635	3.05706	2.87947	3.17516	2.53776
Btg4	0	0	0	0	0.0290767	0	0	0.0216317	0.0135824	0.0134758	0.00234671	0.0266406
Btk	0.875946	0.273168	0.746668	0.441905	0.447648	0.638716	0.930048	1.05116	0.957544	0.724164	1.21643	0.501871
Btla	0.135278	0.176169	0.458943	0.35419	0.228057	0.494277	0.610182	0.54857	0.516187	0.556928	0.61566	0.526728
Btn1a1	0	0	0	0	0	0	0.00235326	0	0	0	0	0.0429699
Btn2a2	0	0	0	0	0	0	0.0328232	0.0138779	0	0	0	0
Btnl1	0	0	0	0	0	0	0.00532342	0.0360916	0.0182897	0	0	0
Btnl10	0	0	0.0761199	0	0	0	0	0	0.00708566	0	0	0
Btnl12	0.694888	0.692655	0.468528	0.732649	0.785443	0.409621	0.306665	0.390256	0.430465	0.264648	0.0875888	0.234826
Btnl2	0.185044	0	0.0614656	0.0214181	0.0550591	0.0279938	0.0681191	0.124557	0.0590226	0.0232008	0.0123853	0.10272
Btnl4	0	0	0	0	0	0	0.0169445	0.0197081	0	0	0	0
Btnl6	0	0	0	0	0	0	0	0	0.0202491	0	0	0
Btnl7-ps	0	0	0.223488	0	0	0	0.0169316	0.0537128	0	0.0369694	0	0
Btnl9	3.69034	3.12997	3.68659	3.23068	3.71658	3.5209	3.06245	2.78531	3.31886	2.99602	2.88444	3.65574
Btrc	1.2405	1.25205	1.22677	1.21315	1.20887	1.2276	1.14709	1.10871	1.0631	1.18794	0.984258	1.2844
Bub1	0.154478	0.0865999	0.0434407	0.297936	0.0506978	0.125895	0.154019	0.210803	0.238258	0.110255	0.387751	0.213927
Bub1b	0.751465	0.469861	0.460399	0.603683	0.612173	0.182611	0.519162	0.589583	0.742876	0.678154	0.941498	0.456639
Bub3	2.40872	2.54882	2.2677	2.42611	2.29592	2.43431	2.32829	2.37295	2.43821	2.41511	2.27285	2.3678
Bud13	1.45286	1.46191	1.42873	1.36407	1.3196	1.4007	1.43236	1.27294	1.46628	1.16341	1.26165	1.67349
Bud23	1.80686	2.08328	1.97003	2.03092	1.73313	1.95514	1.95823	1.83433	1.97403	1.71011	2.08021	2.12756
Bud31	4.01687	4.0081	3.95833	3.83226	3.73837	3.86633	3.96161	3.9048	4.0406	3.92287	3.79745	3.97404
Bves	3.7024	3.56067	3.58436	3.64206	3.61272	3.66585	3.21609	2.93984	2.98225	3.51323	2.7951	3.44501
Bysl	3.06457	2.89857	2.75264	2.90619	2.94327	2.93285	2.63579	2.49772	2.82253	2.96076	2.79036	2.85037
Bzw1	4.686	4.48118	4.66119	4.53851	4.46618	4.67578	4.71699	4.70787	4.51016	4.59599	4.69735	4.51675
Bzw2	4.60487	4.78975	4.49937	4.46519	4.59486	4.48859	3.8028	3.58233	3.79222	4.21084	3.32263	4.42617
C030006K11Rik	2.9282	2.92416	2.64358	3.65376	3.33012	2.77085	2.74075	2.39226	2.53008	2.18061	1.95891	3.84602
C030013C21Rik	0.0888226	0.355964	0.131663	0.184832	0.195601	0.157892	0.301247	0.230012	0.281672	0.265775	0.609797	0.198129
C030029H02Rik	0	0	0	0	0	0	0.0152499	0.0177648	0	0	0	0
C030034L19Rik	0.0568587	0	0.0824105	0.0207833	0.0414278	0.0614656	0.0971785	0.213444	0.0284878	0.0445797	0.101663	0.0405893
C130026I21Rik	0.046891	0	0.0660294	0.0957893	0.0484076	0.0481504	0.08797	0.078855	0.0450112	0.0553977	0.105701	0.0207833
C130026L21Rik	0.0484505	0.0479199	0.042226	0.0816057	0	0	0.0504824	0.0135076	0.0325424	0.0358966	0.0191617	0.0174841
C130046K22Rik	0.647939	0.416115	0.619049	0.644842	0.680679	1.22047	0.657675	0.590935	0.180674	0.423264	0.671264	0.527999
C130050O18Rik	0.338636	0.12858	0.329605	0.264872	0.205	0.317332	0.257752	0.294048	0.495302	0.359704	0.356968	0.492675
C130060C02Rik	0	0	0	0	0	0	0.0348707	0	0.0395205	0	0.0588665	0.0705399
C130071C03Rik	0.0383988	0.0693583	0	0	0.035022	0	0.00774042	0.0112813	0	0.0749186	0	0.00840788
C130074G19Rik	3.09673	2.99531	3.20878	2.97088	3.01267	3.03235	3.30273	3.33818	3.41483	3.2527	2.84016	3.11567
C130080G10Rik	5.37128	5.20172	5.23487	5.15595	5.24256	5.40652	4.61557	4.49701	4.61415	4.84005	4.34645	5.04293
C130083M11Rik	1.13988	1.07035	1.10755	1.22863	1.20377	1.15695	0.996165	0.923771	0.602981	0.966435	0.730259	1.04286
C1d	2.17762	3.17749	3.26128	2.18818	2.84978	2.1421	1.85574	1.9302	1.8708	2.06542	1.91087	2.10993
C1galt1	2.48405	2.46789	2.47204	2.43322	2.43647	2.59035	2.44767	2.34564	2.06071	2.26387	2.1817	2.25166
C1galt1c1	2.58254	2.61855	2.60718	2.72991	2.43459	2.58942	2.64316	2.48041	2.718	2.68131	2.79101	2.51945
C1qa	5.46153	5.23487	5.2135	5.63449	5.13022	5.07323	6.75858	6.93559	6.95019	6.27489	6.96312	5.75073
C1qb	5.25557	4.97133	5.20806	5.43961	4.91646	4.94578	6.71133	6.78899	6.67895	6.1684	6.9743	5.49507
C1qbp	4.69956	4.64912	4.51786	4.63989	4.56108	4.53197	4.02221	3.99148	4.20821	4.22693	3.83298	4.46011
C1qc	4.25564	3.85325	4.06498	4.23213	3.97727	3.86373	5.26215	5.36804	5.68497	4.65733	5.62842	4.32431
C1ql1	0	0	0	0	0.0837928	0	0.0229611	0.0653517	0	0.0666387	0.0185954	0
C1ql2	0	0	0	0	0	0.106712	0	0.0167516	0	0	0	0
C1ql3	0.0626313	0.158493	0.091415	0.235931	0.260572	0.0691907	0.046557	0.0761079	0.101844	0.331769	0.154279	0.0629216
C1ql4	0	0	0	0	0	0	0.0593131	0.027128	0.0277067	0	0	0.161687
C1qtnf1	2.6765	2.37593	2.77228	2.41487	2.49146	2.77426	3.1514	3.32424	3.27148	3.25661	3.4327	3.05735
C1qtnf12	2.25925	2.55259	2.37029	2.33472	2.82282	1.98457	2.30494	2.36164	2.64253	2.38657	2.58553	2.33102
C1qtnf2	1.76419	2.10869	2.24665	2.02665	1.81244	1.87994	3.21261	3.35309	3.27377	3.35629	3.81668	2.74201
C1qtnf3	0.0622441	0.0532217	0.203649	0	0	0.1323	1.92894	1.83239	1.66862	6.03715	5.88124	0.612173
C1qtnf4	0.77692	1.17128	1.24292	1.21277	1.83433	1.06562	0.297771	0.153854	1.44176	0.442776	0.804647	0.892969
C1qtnf5	1.27537	1.49002	1.55432	1.31082	1.69472	1.40862	1.87451	3.57533	2.44242	1.85687	3.989	2.26114
C1qtnf6	1.95306	1.74506	2.32699	2.35703	1.77547	2.0553	3.6331	3.53918	4.06132	4.02221	4.66763	3.3555
C1qtnf7	1.64737	1.4887	1.41368	1.41433	1.50325	1.54942	2.75896	2.93127	2.60583	2.62504	3.06401	1.96526
C1qtnf9	4.52402	4.25749	4.51675	4.72374	4.07006	4.52236	4.31158	4.44355	3.92241	4.26422	3.25925	4.49525
C1ra	2.71722	2.94691	2.53281	2.91369	2.78566	2.24571	4.58436	4.6338	4.47984	4.02515	4.59486	3.14036
C1rb	0.949039	0.265989	0.759667	0.557714	0.473039	0.775468	1.38941	1.94594	1.56993	0.203731	1.51084	1.06484
C1rl	0.871515	0.749189	0.694065	0.605508	0.898941	0.694065	1.21769	1.19443	0.849744	1.09805	1.24267	0.657675
C1s1	3.37849	3.58886	3.23719	3.42878	3.57204	3.17749	5.35092	5.52799	5.24089	4.52476	5.43196	3.7862
C1s2	0	0	0.0879552	0	0	0	0.0865383	0.644978	0.195637	0	0.564648	0
C2	0.411571	0.510422	0.105701	0.44612	0.478514	0.146149	2.01939	2.16721	2.44121	1.06933	1.40108	1.33092
C230014O12Rik	0	0	0	0	0	0	0	0	0	0	0.00669692	0
C230024C17Rik	0	0.0426665	0	0.0303378	0	0	0	0.00861854	0	0	0	0.0188084
C230035I16Rik	1.22622	0.858073	1.20377	1.05481	0.948624	1.12397	1.15843	0.844572	0.560891	0.695936	0.466967	1.05066
C230072F16Rik	0.402554	0.394202	0.524602	0.430033	0.441153	0.306665	0.126925	0.0525031	0.0443806	0.1342	0.148842	0.247794
C2cd2	2.0791	1.9477	2.02456	2.08273	1.93706	1.91174	2.01111	2.00455	1.74545	1.75238	1.8674	1.98269
C2cd2l	1.76662	1.744	1.68155	1.72211	1.94852	1.7472	1.5681	1.50362	1.80562	1.62103	1.698	1.83218
C2cd3	0.965041	0.972283	1.07573	0.847889	1.07646	1.06385	1.01663	0.962206	1.04938	0.965256	0.858073	1.12137
C2cd4a	0	0	0	0	0	0	0	0	0.0407379	0	0	0
C2cd4b	0	0.0515523	0.0882765	0.0808284	0.159983	0	0	0.0122812	0.0199575	0	0.089867	0
C2cd4c	0	0	0.0312506	0.0239331	0.0319689	0.0240682	0.00357089	0.00617947	0.0220682	0	0.0371428	0.0113603
C2cd4d	0	0.122163	0.157071	0.0463416	0.0672305	0	0.0146506	0	0.0175445	0.0415031	0	0
C2cd5	1.29053	1.30299	1.31191	1.18435	1.25093	1.50055	1.12641	1.03789	1.11577	1.07573	1.01845	1.28652
C2cd6	0	0	0	0	0	0.042743	0	0	0	0	0.00343262	0
C3	4.98779	4.85556	3.93268	4.60602	5.03767	4.0058	7.57267	7.57267	7.02926	5.74514	6.71851	5.51797
C330013E15Rik	1.35996	1.16949	0.800356	1.41295	1.21445	1.33548	0.547711	0	1.03771	0.96595	0.945918	0.687734
C330018A13Rik	0.0885505	0	0	0	0	0	0	0	0	0	0.0169996	0
C330018D20Rik	3.07016	3.12235	3.13368	2.92378	3.07511	2.90276	2.37914	2.385	2.29766	2.53966	1.98035	2.45048
C330022C24Rik	0	0	0	0	0	0	0	0	0.0424341	0	0	0
C330024D21Rik	0	0	0	0	0	0	0	0	0	0	0	0.0130625
C3ar1	1.41383	1.45253	1.70786	1.62611	1.31082	1.34176	2.82498	3.13738	2.40393	2.087	2.58359	1.53621
C430002N11Rik	0	0.062307	0	0	0	0	0.0676565	0.0797462	0.016327	0.0541486	0.0593726	0
C430042M11Rik	0.119747	0	0.0754705	0.127073	0.0626313	0.0719857	0.08577	0	0.0577084	0	0.0318893	0
C4a	0.0675753	0.197963	0.0356997	0.0679145	0.0722326	0.12616	0.293365	0.308976	0.12953	0.0786808	0.361339	0.114431
C4b	2.22133	2.47808	1.4169	2.20964	2.16664	1.35052	5.71644	5.55336	5.28417	4.24725	4.84313	2.99531
C4bp	0.0360816	0	0	0	0.0358966	0	0.00185272	0	0.00523777	0.0121724	0.0018551	0
C530005A16Rik	1.33871	1.35195	1.36708	1.3297	1.44986	1.27887	0.661325	0.597322	0.609797	0.936591	0.670208	1.14664
C530044C16Rik	0	0	0	0	0	0	0	0.0523855	0.130631	0.0358253	0.040187	0.0434725
C5ar1	1.8372	1.34606	1.51403	1.9162	1.43018	1.30333	2.41622	2.57013	2.44485	1.93824	2.95484	1.69132
C5ar2	0	0.0220682	0	0.0235642	0.0281869	0.563409	0.0326636	0.0138349	0.0377736	0.0119006	0.00175845	0
C6	0	0.16192	0	0	0.333423	0	0.319316	0.259294	0.27299	0.0731878	0.733064	0.0177777
C630031E19Rik	0	0	0	0	0.0819679	0.0748716	0.00706668	0.00966065	0	0	0	0.0525718
C630043F03Rik	0.507554	0.374123	0.566003	0.344838	0.409932	0.598439	0.348278	0.221335	0.400431	0.299524	0.28095	0.601088
C7	2.71272	2.44872	2.05809	2.44415	2.49029	1.73544	3.52462	3.29471	3.49032	2.61855	2.98563	1.62224
C730002L08Rik	0.0774289	0	0	0	0	0	0.0437441	0	0.0279938	0	0.00693513	0
C730014E05Rik	0.16404	0.0909208	0.094633	0.0386827	0	0	0.00322292	0.01355	0.0483177	0.0542911	0.0169151	0.0752939
C730027H18Rik	0	0.0300172	0	0	0	0	0	0	0.00657355	0	0	0.0438079
C77080	1.0049	0.834555	1.10057	1.00072	0.927297	1.06192	1.28944	1.32166	1.35795	1.26575	1.71412	1.2358
C86187	0	0	0	0	0	0.0504239	0	0	0	0	0	0
C87198	0	0	0	0	0	0	0	0	0	0	0.00367573	0
C87436	1.89889	1.85106	1.69433	1.67349	2.03926	1.61384	1.53851	1.29839	1.69452	1.73753	1.56177	1.73131
C8a	0	0	0	0	0.0975894	0	0	0	0.0090579	0	0	0.0664983
C8b	0	0	0	0	0	0.0485546	0	0	0.0136196	0	0	0
C8g	1.47737	1.14664	1.12034	1.12137	1.37988	1.12555	0.828317	0.897528	0.768616	0.958562	0.525249	0.921189
C9	0	0	0	0	0	0	0	0	0	0	0.00553039	0.046274
C920021L13Rik	0.819114	0.763118	0.547285	0.754045	0.441681	0.959413	0.458165	0.501121	0.428183	0.534709	0.25172	0.725824
C9orf72	2.7211	2.78414	2.85362	2.6057	2.67942	2.718	2.57092	2.35315	2.18036	2.56802	2.09852	2.55373
Caap1	1.02195	0.998357	1.15061	1.13947	0.878836	1.04694	0.836443	0.771658	0.881517	0.841021	0.95912	0.971147
Cab39	4.21328	4.16977	4.13603	4.10217	4.16518	4.23068	4.0014	4.03576	3.659	3.95409	3.70027	3.99032
Cab39l	2.16434	2.22339	2.16227	2.10102	2.15708	2.00405	2.02456	2.03162	1.8423	2.12178	2.00369	2.00436
Cabcoco1	3.26758	3.78135	3.348	3.60026	3.52816	3.44146	2.72872	2.79663	2.57184	2.75831	2.07464	3.32915
Cabin1	2.04083	1.77874	1.84698	1.72449	1.82032	2.03376	2.02355	2.07333	1.87302	1.90008	2.11725	2.01508
Cables1	1.57983	1.43222	1.54317	1.50724	1.46191	1.41533	1.51593	1.52115	1.6841	1.53701	2.01778	1.70641
Cables2	1.85434	1.73238	2.1449	2.1653	1.93257	1.96282	1.96526	2.01939	1.73909	2.23191	1.68649	2.03144
Cabp1	0.722432	0.882122	0.710842	0.661988	0.656702	0.483012	0.991202	0.475278	0.378305	0.955309	0.566218	0.593817
Cabp4	0	0.160737	0	0.0426349	0.0864135	0	0.061083	0.0289608	0.148243	0.0337862	0.138942	0
Cabp7	0.0609377	0.0838506	0.120707	0.169391	0.197441	0.194055	0.12422	0.0779683	0.0754705	0.135108	0.100014	0.0927402
Cabyr	0.210548	0.205688	0.172847	0.0534995	0.399814	0.171709	0.117369	0.131537	0.121297	0.141582	0.158572	0.228653
Cacfd1	3.34409	3.60087	3.3882	3.42991	3.4991	3.42176	3.19741	3.0993	2.96504	3.17047	3.06728	3.40284
Cachd1	0.775468	0.702697	0.561899	0.716158	0.832088	0.569038	0.887244	0.854105	0.867982	0.716609	0.98478	0.820357
Cacna1a	0.298569	0.367797	0.327765	0.371345	0.298761	0.525924	0.380247	0.320611	0.256884	0.374692	0.235118	0.33065
Cacna1b	0.0634103	0	0.0741075	0.0477983	0.0563757	0.0288465	0	0	0.00503428	0.01226	0.00129014	0.0138402
Cacna1c	3.57117	3.7083	3.59063	3.36386	3.86373	3.95121	3.4138	3.35719	2.95134	3.17972	2.58989	3.74237
Cacna1d	0.279468	0.223124	0.302374	0.242969	0.273168	0.323066	0.333662	0.391425	0.220174	0.236072	0.426204	0.306285
Cacna1e	0.032567	0.0242698	0.0276891	0.0313163	0.0273223	0.0246631	0.0200378	0.0165105	0.0176102	0.0181547	0.0102164	0.0155052
Cacna1f	0	0	0	0.021937	0.0299706	0.0212927	0	0	0.00519498	0	0.00113462	0
Cacna1g	1.1934	1.29033	1.31336	1.58233	1.41398	1.86625	1.309	1.34824	1.6364	1.94236	1.14788	1.91197
Cacna1h	1.14192	1.01663	1.30088	1.15147	1.54487	1.55269	1.04712	1.01685	0.991738	0.817354	0.800692	1.47667
Cacna1i	0	0.023491	0.0316981	0	0.0292759	0.0398026	0.0184162	0.0152251	0.0103865	0	0.0165515	0.0285936
Cacna1s	1.5724	2.36199	1.6564	1.62782	2.12626	1.91771	1.03895	0.69672	0.594745	1.31368	0.503992	1.5324
Cacna2d1	3.61504	4.24134	3.46776	3.52982	4.08793	4.52852	3.8215	3.84365	2.80942	3.85386	3.23561	4.0267
Cacna2d2	0.429944	0.635151	0.30372	0.354559	0.348856	0.534209	0.42297	0.356153	0.410853	0.358593	0.123721	0.613254
Cacna2d3	0.0598351	0.177453	0.0564271	0.0676042	0.0371211	0.0379927	0.0197081	0.0173817	0.0204438	0.0426665	0.0225528	0.0597641
Cacna2d4	0	0	0	0.0289915	0	0.0218979	0.00329321	0.0059382	0.0071999	0.0110668	0.00132841	0
Cacnb1	1.12318	1.31436	1.17338	1.20578	1.13303	1.4407	1.1934	1.30719	1.59185	1.60721	1.62639	1.34914
Cacnb2	2.5576	2.51753	2.48483	2.15828	2.37485	2.59307	1.85861	1.65387	1.69965	1.905	1.38451	2.46311
Cacnb3	0.947024	1.05328	0.846452	0.821431	0.826864	0.979335	1.79698	1.8998	1.98184	1.73582	2.39299	1.46288
Cacnb4	0.432334	0.437038	0.333078	0.489944	0.353715	0.425562	0.237274	0.281672	0.253052	0.240208	0.154572	0.387999
Cacng1	0.169813	0	0	0.229644	0.0949157	0.0887433	0	0	0.228653	1.34892	0.105322	0.0639494
Cacng2	0	0	0	0.02596	0	0	0	0	0	0	0	0
Cacng4	0	0	0	0.0895983	0	0	0.0872733	0.121363	0.128693	0.0365142	0.0529027	0
Cacng5	0	0	0	0.0842797	0	0.0355156	0	0	0	0	0	0
Cacng6	0.619823	1.55997	0.567727	1.08451	1.33651	0.869935	0.146227	0.294825	0.208888	0.387158	0.058381	1.05713
Cacng7	1.92083	1.6978	1.75368	1.72962	1.57351	1.43094	2.29946	2.11278	2.30647	2.57543	2.91793	1.85179
Cacng8	0	0	0	0.0293559	0	0	0.00333969	0.00597741	0.0181196	0	0	0
Cactin	2.68731	2.59961	2.64492	2.58329	2.94517	2.64651	2.49971	2.35415	3.00179	2.70812	2.87982	2.73109
Cacul1	2.77865	2.75831	2.72086	2.77731	2.83719	2.96689	2.7117	2.72842	2.50846	2.69388	2.53596	2.77426
Cacybp	4.67738	4.57753	4.65733	4.67578	4.57334	4.53128	4.0374	3.97404	4.15375	4.29678	4.12191	4.10678
Cad	1.69472	1.65006	1.68929	1.42573	1.70104	1.68805	1.70619	1.66751	1.58838	1.65717	1.87181	1.76981
Cadm1	0.383842	0.447806	0.314062	0.445373	0.414449	0.419529	0.4284	0.542297	0.454704	0.412585	0.720989	0.441681
Cadm2	0.0517205	0.1473	0.0841583	0.219465	0.0967957	0.0658767	0.0245892	0.0366921	0.00698375	0.0460957	0.00129852	0.016213
Cadm3	0.492252	0.342018	0.384149	0.536104	0.487683	0.454277	0.428001	0.206307	0.455939	0.322293	0.339365	0.389729
Cadm4	3.30425	3.66696	3.08383	3.46224	3.37231	3.43794	2.98033	2.98726	2.76871	2.73908	2.38235	3.39457
Cadps	0.0328432	0.0225976	0	0.0198418	0	0.0197081	0.000619461	0.00565517	0.00730709	0.0136349	0.0016916	0.00937654
Cadps2	0.263914	0.16291	0.174345	0.293161	0.284315	0.221577	0.172997	0.159039	0.12032	0.127606	0.155569	0.243462
Cage1	0.238401	0.273346	0.412291	0.103657	0.275068	0.264648	0.072083	0.0992507	0.186954	0.128055	0.128258	0.19155
Calb1	0	0	0	0	0	0.029522	0	0	0	0.0330206	0	0
Calca	0	0	0	0	0	0	0.418307	0.467849	0.438294	0.0387566	0.780131	0
Calcb	0	0	0	0.0670229	0	0	0.500347	0.535437	0.260572	0.0510716	0.326571	0.372471
Calcoco1	4.39949	4.6748	4.29964	4.33195	4.53061	4.44355	4.06043	4.12996	4.06887	4.15806	3.93128	4.5109
Calcr	0	0	0	0	0	0	0	0	0	0	0	0
Calcrl	2.86863	2.77865	3.10835	3.35497	2.83618	2.99065	3.24769	3.32493	3.03032	3.00078	3.21888	3.03636
Cald1	2.84317	2.81157	2.87044	2.9498	2.71089	2.59461	3.79222	3.94261	3.50368	3.50255	4.06442	2.90412
Calhm1	0	0	0	0	0	0.101757	0	0	0	0	0	0
Calhm2	1.03848	0.909733	1.12164	1.25355	1.14709	1.16481	1.6828	1.86539	1.71123	1.70786	1.99734	1.3678
Calhm4	0	0	0	0	0	0	0	0	0	0	0.0209739	0
Calhm5	0.536896	0.744098	0.614354	0.543468	0.600429	0.469294	1.5752	1.67349	1.52959	1.67447	1.81798	0.742061
Calhm6	0	0.292991	0	0.0957372	0.232892	0.179334	0.306285	0.421977	0.850461	0.551666	0.399287	0.0734151
Calm1	4.41165	5.36386	4.48741	4.32273	4.45037	4.43281	5.70806	5.67836	4.73821	4.55297	4.75224	4.03797
Calm2	6.05793	6.10947	6.02348	6.14949	6.12893	5.96693	6.42846	6.51582	6.40207	6.37314	6.76463	6.25698
Calm3	5.92548	5.95971	5.94231	5.99507	6.10486	6.04471	6.12666	6.09837	6.19108	6.13152	6.39879	6.19108
Calm5	0	0	0	0	0	0	0	0	0	0	0	0
Calml3	0	0	0	0.0928327	0	0	0.0239331	0	0	0	0	0.0128002
Calml4	0.115546	0.128131	0.153854	0.113495	0.0911608	0.122422	0.182133	0.214621	0.30357	0.191886	0.12686	0.0720232
Caln1	0	0	0	0	0	0	0	0	0.00495564	0	0.00124948	0.0134086
Calr	6.26277	6.21955	6.43374	6.39064	6.32452	6.33328	6.83557	6.80356	6.67431	6.77311	7.00432	6.46936
Calr3	2.70498	3.05459	2.31901	2.65367	2.7817	2.34402	2.11891	1.93769	2.17773	2.17671	1.9352	2.62414
Calr4	0	0.0987205	0.0532953	0.0471289	0	0	0.0178391	0.0128108	0.0347864	0.0512331	0.00840788	0.0270919
Calu	5.49369	5.34495	5.95971	5.7527	5.24089	5.25059	5.64528	6.02786	5.37238	5.00724	5.89676	5.44606
Caly	0.0785889	0.102774	0	0	0	0.157153	0.00323124	0.059507	0.0826363	0.0544284	0.0374847	0.0298729
Camk1	3.27718	3.17329	3.22122	3.16094	3.21843	3.24161	3.17604	3.24699	3.36925	3.16094	3.46025	3.29852
Camk1d	0.60578	0.534561	0.733064	0.527668	0.835702	0.859532	1.14448	1.16755	0.884538	0.919082	0.948829	0.76282
Camk1g	0.299217	0.101331	0.101299	0.243161	0.222965	0.308849	0.261535	0.165785	0.591413	0.121106	0.247903	0.891058
Camk2a	1.60968	1.91718	1.79624	1.32511	1.66146	1.671	1.002	1.08616	0.787613	1.03275	0.598788	1.50566
Camk2b	1.3964	0.906368	0.596738	1.286	1.42179	1.1763	0.766471	0.803132	0.58831	1.07865	0.626496	0.961397
Camk2d	2.37621	2.40942	2.06588	2.84889	2.04083	2.45598	1.77874	1.90765	2.206	2.40553	1.46628	2.67634
Camk2g	2.5624	2.8817	3.25384	3.1783	2.66635	2.61062	2.89145	2.7542	2.12207	2.27552	2.01829	3.28509
Camk2n1	2.46573	2.63068	2.52903	2.8458	2.49462	2.39079	2.77865	2.9222	2.77354	2.66605	2.70752	2.56518
Camk2n2	0.466776	0.177821	0.3442	0.328468	0.804542	0.289231	0.714519	0.509954	0.730977	0.552902	0.786574	0.531464
Camk4	0.115454	0.0638824	0.100185	0.0785889	0.0891762	0.0895983	0.246178	0.292449	0.160595	0.294446	0.490203	0.154092
Camkk1	0.454704	0.436045	0.498992	0.795949	0.454704	0.526921	1.11688	1.15082	1.10717	1.25112	1.57907	1.02772
Camkk2	1.33371	0.889109	1.15082	1.03645	1.22236	1.19215	1.48795	1.54412	1.62471	1.31767	1.69722	1.36588
Camkmt	0.488263	0.682005	0.976973	0.908944	1.12464	0.549454	0.712478	0.650697	0.975345	0.789645	1.02482	0.677044
Camkv	0	0	0	0	0	0	0	0.00722768	0.035022	0	0	0.0418458
Caml	2.52653	2.66335	2.7508	2.81364	2.64031	2.74909	2.8458	2.81425	3.07208	2.82818	3.26504	2.71089
Camp	0	0.153018	1.69354	0	0	1.12082	0	0	0.615331	0.23968	0	1.25093
Camsap1	2.38411	2.23751	2.29403	2.28871	2.2791	2.55151	2.30334	2.30593	2.11167	2.22367	2.14627	2.57519
Camsap2	2.14702	1.75414	2.29179	2.15598	2.13847	2.31261	2.13873	2.19358	2.09073	1.8936	2.17037	2.22012
Camsap3	0.290178	0.178223	0.251915	0.257752	0.431733	0.159857	0.174409	0.144897	0.281982	0.202226	0.303442	0.196086
Camta1	3.19898	3.30766	3.26948	3.25903	3.28875	3.35278	2.9793	2.90675	3.06209	2.27709	2.86905	3.23941
Camta2	3.54576	3.45959	3.51672	3.4024	3.49132	3.52816	3.35232	3.35376	3.33323	3.30635	3.4117	3.50675
Cand1	2.30064	2.21602	2.40246	2.29242	2.34693	2.28373	2.51061	2.61646	2.49772	2.43821	2.5943	2.48158
Cand2	4.65052	4.50927	4.59131	4.41361	4.7059	4.81512	4.04481	3.89403	4.09917	4.33102	4.01546	4.48951
Cant1	2.52967	2.73854	2.68094	2.57496	2.67419	2.74654	2.46709	2.65504	2.71976	2.48961	2.60695	2.38531
Canx	5.78335	5.97387	5.87282	5.8787	5.8867	5.85334	5.80124	5.77439	5.39486	5.58951	5.50952	5.65244
Cap1	4.02221	3.75546	3.87541	4.08729	3.77354	3.97091	4.87607	4.08005	3.81155	4.63264	5.20172	4.25865
Cap2	5.19739	5.20315	5.26007	5.1016	5.2794	5.29229	4.9258	4.87525	4.6659	4.9353	4.58376	5.25425
Capg	2.20571	2.17005	2.25242	2.00504	1.98269	1.92951	3.44029	3.59063	3.64679	3.4024	4.0014	2.60387
Capn1	3.31161	3.19075	3.35408	3.20136	3.2527	3.30567	3.48653	3.52244	3.4782	3.29303	3.54286	3.47053
Capn10	1.15107	1.23734	1.1871	1.35221	1.15502	1.07452	1.15948	1.00865	1.2385	1.28527	1.28216	1.26502
Capn11	0.508373	0.876087	0.826864	0.553801	0	0	0	0	0.70043	0.117028	0	0.230772
Capn12	0.246722	0.297936	0.294048	0.475	0.225152	0.125768	0.254905	0.210574	0.098125	0.135231	0.0244956	0.221335
Capn15	1.58256	1.58275	1.55052	1.55662	1.61727	1.79459	1.62782	1.68258	1.66233	1.72799	1.86254	1.77663
Capn2	3.70369	3.60392	3.70967	3.79332	3.73281	3.6939	4.10732	4.27521	3.92287	4.05209	4.1235	3.89686
Capn3	0.7247	0.752179	0.543003	0.622316	0.752179	0.496083	0.229353	0.317651	0.305003	0.626166	0.224	0.302713
Capn5	0.759856	0.554482	0.809945	0.897528	0.906895	0.712286	1.36926	1.47352	1.15948	1.20377	1.32296	0.896647
Capn6	0	0.0525204	0.0524593	0.13723	0.10502	0.0740352	0.71	0.678154	0.663375	0.699902	1.35555	0.337647
Capn7	3.55236	3.57246	3.63721	3.39814	3.60026	3.6562	3.34322	3.32665	3.26558	3.23148	3.12436	3.56067
Capn8	0	0	0	0	0	0	0	0	0	0	0	0.0137412
[truncated: 20,130 more rows]

## Sheet: GSE147365.Diff
id	logFC	AveExpr	t	P.Value	adj.P.Val	B
Cilp	4.40736	4.07806	13.5082	4.58206e-08	0.000713214	8.87364
Thbs4	4.13222	3.33247	12.6098	9.19768e-08	0.000713214	8.27666
Fmod	5.12761	3.0823	11.5777	2.1667e-07	0.000713214	7.52164
Mfap5	2.83294	3.79241	11.0811	3.35108e-07	0.000827844	7.12923
Col3a1	3.58604	6.56324	11.0005	3.60262e-07	0.000827844	7.0636
Col6a2	2.03527	4.50659	10.5905	5.24261e-07	0.000827844	6.72125
Col6a3	1.62717	3.09965	10.5295	5.54898e-07	0.000827844	6.66911
Comp	6.19185	4.23741	10.2201	7.43627e-07	0.000827844	6.3991
Timp1	3.48927	3.19619	10.1731	7.77945e-07	0.000827844	6.3573
Dkk3	3.87544	3.0133	10.0456	8.79969e-07	0.000827844	6.2429
Ltbp2	4.34311	2.64902	10.0034	9.16848e-07	0.000827844	6.20471
Postn	3.91713	4.17823	9.9261	9.88894e-07	0.000827844	6.13424
Angptl7	4.79982	3.03369	9.91995	9.9488e-07	0.000827844	6.12862
Itih5	1.56007	2.175	9.86104	1.05427e-06	0.000828155	6.07451
Col1a2	3.56663	5.39722	9.83828	1.07823e-06	0.000828155	6.05351
Col1a1	3.75346	5.87188	9.71617	1.2173e-06	0.000866278	5.94
Tmem119	2.68129	2.62595	9.68669	1.25372e-06	0.000866278	5.91237
Col6a1	2.1756	5.53456	9.59747	1.37131e-06	0.000866278	5.82822
Fibin	2.77857	3.83315	9.22643	2.00561e-06	0.00106889	5.46948
Gpc3	1.72277	2.22626	9.22539	2.00779e-06	0.00106889	5.46845
Mfap4	3.76498	4.44595	9.1403	2.19447e-06	0.00106889	5.38413
Adamts2	2.48184	3.12089	9.1109	2.2633e-06	0.00106889	5.3548
Col14a1	3.07754	3.36217	9.0931	2.3061e-06	0.00106889	5.33701
Tgfb3	2.46644	3.72615	9.07214	2.3576e-06	0.00106889	5.31601
Ptn	3.28078	2.74209	9.05348	2.40452e-06	0.00106889	5.29728
Meox1	1.96757	3.50323	9.02958	2.46607e-06	0.00106889	5.27323
Fstl1	2.91655	5.67843	9.01481	2.50498e-06	0.00106889	5.25833
Eln	3.99802	4.7427	8.93954	2.71379e-06	0.0010939	5.18206
P3h2	1.01462	1.53725	8.91429	2.78801e-06	0.0010939	5.15633
Fbln1	2.24874	5.39275	8.85033	2.98602e-06	0.00111224	5.09084
Ecrg4	4.53719	2.60498	8.79629	3.16519e-06	0.00111224	5.03514
Nkain4	1.91697	1.30731	8.75228	3.31968e-06	0.00112283	4.98955
Pcolce	1.44929	4.01864	8.689	3.55633e-06	0.00112283	4.9236
Suclg2	-1.11219	4.53657	-8.66789	3.63929e-06	0.00112283	4.9015
C1qtnf6	1.84434	2.95765	8.61087	3.87397e-06	0.00112283	4.84154
Dio2	1.61819	1.14587	8.58144	4.00149e-06	0.00112442	4.81045
Medag	1.19582	2.78433	8.55209	4.13317e-06	0.00112854	4.77934
C1qtnf2	1.31931	2.63275	8.53772	4.1993e-06	0.00112854	4.76408
Col8a1	3.10593	4.22759	8.52198	4.27313e-06	0.00112854	4.74733
Serpinh1	1.39193	5.61113	8.44184	4.67124e-06	0.00116994	4.6616
Col8a2	3.48617	1.93548	8.40044	4.89249e-06	0.0011743	4.61701
Col5a2	3.20659	3.82593	8.36859	5.07039e-06	0.00119045	4.58257
Fn1	3.77232	4.2773	8.35189	5.16643e-06	0.00119045	4.56447
Anxa2	1.4732	4.55193	8.33068	5.29127e-06	0.00119936	4.54142
Fam180a	2.20973	1.27792	8.28765	5.5547e-06	0.00121897	4.49451
Ptgfrn	1.01929	3.04758	8.25512	5.76326e-06	0.00124446	4.45889
Nbl1	2.01967	3.42947	8.24454	5.83291e-06	0.00124446	4.44727
Pi16	1.74021	4.2873	8.20966	6.069e-06	0.00125345	4.4089
Kcnv2	-1.30636	1.12923	-8.20788	6.08134e-06	0.00125345	4.40693
Mgp	2.85905	7.20585	8.20354	6.11145e-06	0.00125345	4.40215
Serpinf1	2.46429	4.30344	8.19792	6.15075e-06	0.00125345	4.39595
Loxl2	1.70622	3.29713	8.11208	6.78605e-06	0.00128167	4.30075
Col5a1	2.3776	3.96986	8.00354	7.69267e-06	0.00132031	4.17908
Tmsb10	1.41163	5.28785	7.96227	8.07107e-06	0.00133412	4.13243
Mmp14	2.01813	2.67461	7.9375	8.30771e-06	0.00133412	4.10433
Pdgfrl	2.6818	2.21041	7.87831	8.9042e-06	0.00133412	4.03687
Cygb	1.1894	5.50276	7.87234	8.96686e-06	0.00133412	4.03004
Dpt	1.50458	6.03116	7.86704	9.02289e-06	0.00133412	4.02398
Sfrp2	5.08318	4.44815	7.86273	9.06874e-06	0.00133412	4.01904
Sparc	2.63811	7.74362	7.84465	9.26392e-06	0.00133412	3.99831
Aebp1	2.65561	3.49697	7.82148	9.52065e-06	0.0013404	3.97168
Anxa1	1.81853	4.10012	7.80234	9.73845e-06	0.00135177	3.94963
Sema3d	1.04486	0.994988	7.77618	1.00449e-05	0.0013694	3.91942
Dpysl3	1.36717	3.55489	7.7713	1.01032e-05	0.0013694	3.91378
Ptgis	2.21083	3.65299	7.71801	1.07643e-05	0.00139343	3.85193
Gxylt2	2.04243	1.87672	7.69211	1.11023e-05	0.00141337	3.82174
Atp6v0a4	1.17107	0.635228	7.65949	1.15444e-05	0.00142494	3.7836
Fndc1	2.08811	2.54041	7.62469	1.20371e-05	0.00142494	3.74275
Fxyd6	1.81886	3.80458	7.62438	1.20416e-05	0.00142494	3.74238
Islr	1.81299	4.63692	7.62416	1.20448e-05	0.00142494	3.74212
Fbn1	2.39097	4.28251	7.62395	1.20478e-05	0.00142494	3.74188
Cercam	1.84364	1.97326	7.62318	1.2059e-05	0.00142494	3.74097
Gpr153	1.02523	2.7028	7.59847	1.24232e-05	0.00142961	3.71186
Pmp22	1.16057	4.81564	7.59177	1.2524e-05	0.00142961	3.70396
Abi3bp	2.8492	2.93326	7.56451	1.29433e-05	0.00143275	3.67174
Tuba1a	1.09479	5.89316	7.55483	1.30959e-05	0.00143275	3.66026
Gas1	3.33431	2.38246	7.5537	1.31139e-05	0.00143275	3.65892
Sulf2	1.12742	3.77651	7.54239	1.32947e-05	0.00143275	3.64552
Kdelr3	1.3474	3.04804	7.50642	1.38883e-05	0.00143275	3.60273
Fam114a1	1.17425	3.18705	7.46125	1.46744e-05	0.00143275	3.54877
C1qtnf7	1.1556	2.08059	7.44935	1.48895e-05	0.00143275	3.53451
Akr1b8	1.02595	1.97311	7.44872	1.49009e-05	0.00143275	3.53376
Sulf1	1.56769	2.26537	7.44736	1.49257e-05	0.00143275	3.53212
Lox	3.54137	2.91777	7.43957	1.50686e-05	0.00143275	3.52277
Mmp2	2.54189	5.37167	7.42699	1.53026e-05	0.00143275	3.50766
Adcy7	1.48877	2.29597	7.41006	1.56236e-05	0.00143275	3.48729
Olfml2b	2.16512	2.86627	7.40895	1.5645e-05	0.00143275	3.48595
Arpc1b	1.09671	3.81541	7.39782	1.58602e-05	0.00143275	3.47254
Pcolce2	1.00021	2.9393	7.396	1.58957e-05	0.00143275	3.47035
Csrp2	1.76326	3.3993	7.37857	1.62403e-05	0.00143275	3.44929
Armc2	-1.15734	2.07526	-7.36025	1.66111e-05	0.00143275	3.42713
Enpp1	1.70729	1.71277	7.35968	1.66228e-05	0.00143275	3.42644
Ccn2	2.80761	5.74728	7.32849	1.72755e-05	0.00143275	3.3886
Dbn1	1.27345	2.07294	7.31958	1.7467e-05	0.00143275	3.37777
Lhfpl6	1.28653	3.89547	7.29708	1.7961e-05	0.00143275	3.35036
Col15a1	1.41611	4.83543	7.27903	1.83681e-05	0.00143275	3.32832
Thbs1	3.92951	3.37947	7.2688	1.86032e-05	0.00143275	3.31582
Mxra7	1.40488	3.24366	7.2634	1.87288e-05	0.00143275	3.3092
Pdpn	1.8123	2.41215	7.2403	1.92756e-05	0.00143275	3.28089
Mfap2	1.87964	2.45169	7.2374	1.93455e-05	0.00143275	3.27733
Rcn3	1.93514	4.44206	7.23346	1.94409e-05	0.00143275	3.27249
Scpep1	1.68024	3.97746	7.21733	1.98367e-05	0.00143275	3.25265
Axl	1.08542	4.54998	7.21132	1.99863e-05	0.00143275	3.24526
Zfp185	1.73598	1.14546	7.20577	2.01255e-05	0.00143275	3.23842
Pdlim3	1.35785	2.40915	7.2047	2.01524e-05	0.00143275	3.23711
Timp2	1.83825	5.52846	7.18641	2.06194e-05	0.00143275	3.21455
Fgl2	1.01495	4.35151	7.18529	2.06485e-05	0.00143275	3.21317
Mrc2	1.61768	2.96042	7.17904	2.08111e-05	0.00143275	3.20544
Twist1	1.10011	1.27328	7.17384	2.09472e-05	0.00143275	3.19902
Col16a1	2.49151	2.38695	7.16173	2.12684e-05	0.00143275	3.18403
Ssc5d	2.10448	2.45643	7.16167	2.12699e-05	0.00143275	3.18396
Tmem45a	1.84991	1.92994	7.15978	2.13206e-05	0.00143275	3.18162
Sertad4	1.60235	1.87792	7.15583	2.14268e-05	0.00143275	3.17672
Mmp23	1.97414	2.61217	7.11223	2.2637e-05	0.00147706	3.12257
Capg	1.35666	2.76923	7.10258	2.29146e-05	0.00148314	3.11056
Nppa	4.37043	9.71862	7.05482	2.43439e-05	0.00150728	3.05087
Frzb	3.31072	2.95933	7.02742	2.5207e-05	0.00152596	3.01649
Pamr1	2.35208	1.81487	7.02664	2.52318e-05	0.00152596	3.01552
Lhfpl2	1.26309	1.399	6.99953	2.61193e-05	0.00154851	2.98139
Nid1	1.03495	5.00354	6.99682	2.62096e-05	0.00154851	2.97798
Pdlim2	1.28044	1.68389	6.9635	2.73507e-05	0.0015768	2.93589
Bicc1	1.34109	2.9967	6.95865	2.75212e-05	0.0015768	2.92975
Myh7	1.9578	6.79478	6.95297	2.77223e-05	0.00158113	2.92255
Creb3l2	1.02521	3.24102	6.94164	2.81284e-05	0.00159565	2.90818
Cthrc1	3.67074	2.30295	6.9378	2.82671e-05	0.00159616	2.90332
Bgn	2.706	6.29432	6.93602	2.83321e-05	0.00159616	2.90105
Mdk	2.16301	2.29873	6.92783	2.86317e-05	0.00160519	2.89065
Lgals1	1.04292	7.45717	6.92126	2.88746e-05	0.00160776	2.8823
Carnmt1	-1.16068	3.6966	-6.87316	3.07217e-05	0.00167746	2.82098
Tgfbi	1.19273	3.29999	6.81821	3.29885e-05	0.00172922	2.75052
Igfbp6	1.96158	4.34845	6.81632	3.30699e-05	0.00172922	2.74809
E130119H09Rik	-1.11642	1.44351	-6.80162	3.37078e-05	0.00174538	2.72917
Emilin1	1.57486	3.58681	6.79816	3.386e-05	0.00174868	2.72471
Bmp1	1.37584	2.85452	6.79494	3.40021e-05	0.00174868	2.72056
Col12a1	2.74229	1.48842	6.77489	3.49026e-05	0.00175028	2.69467
P3h3	1.63169	2.63691	6.76475	3.53675e-05	0.00175028	2.68156
Itgbl1	3.07764	3.58777	6.75659	3.57465e-05	0.00175028	2.671
Pmepa1	1.70941	3.55131	6.74577	3.62558e-05	0.00175028	2.65698
Srpx2	1.97729	2.80127	6.74367	3.63556e-05	0.00175028	2.65425
Crlf1	2.6725	1.5482	6.73432	3.68032e-05	0.00175028	2.64213
Matn2	1.11535	2.68905	6.73061	3.69827e-05	0.00175028	2.6373
Lingo3	-1.16883	1.65133	-6.72899	3.70613e-05	0.00175028	2.6352
Igfbp7	1.9493	6.78477	6.72571	3.72206e-05	0.00175028	2.63095
Phgdh	1.31244	1.04677	6.72159	3.74225e-05	0.00175619	2.62559
Msln	2.32472	1.67671	6.70921	3.80351e-05	0.0017777	2.60949
Igsf10	1.0645	1.26227	6.68293	3.93722e-05	0.00181081	2.57523
Eef1a1	1.23959	8.50799	6.67882	3.95859e-05	0.0018134	2.56986
Fzd1	1.57963	2.27454	6.66787	4.01607e-05	0.00182882	2.55556
Fzd2	1.42727	1.81161	6.65696	4.07429e-05	0.00184073	2.54128
Vat1	1.24805	4.01114	6.64968	4.11363e-05	0.00184073	2.53174
Sprr1a	2.93053	1.59676	6.64668	4.12997e-05	0.00184073	2.52781
Sfrp1	2.75859	3.51594	6.64665	4.1301e-05	0.00184073	2.52778
Fgfr1	1.11952	2.47752	6.63516	4.19329e-05	0.00185051	2.51271
Hhipl1	1.04332	1.10209	6.63391	4.20024e-05	0.00185051	2.51107
Plxdc2	1.31797	3.04852	6.62531	4.2483e-05	0.00186101	2.49977
Ctsk	2.42145	3.44494	6.60678	4.35389e-05	0.00188576	2.4754
S100a11	1.62111	5.95985	6.56258	4.61726e-05	0.00194855	2.41708
Nkd2	1.66948	1.27038	6.55687	4.65255e-05	0.00195271	2.40951
Ces1d	-1.92908	4.49668	-6.55211	4.68211e-05	0.00195465	2.40322
Sh3d19	1.13657	2.2193	6.54365	4.73527e-05	0.00196231	2.392
Slc1a5	1.56104	3.32954	6.53627	4.7821e-05	0.00197118	2.38222
Lum	2.26567	5.77589	6.51995	4.88755e-05	0.00198669	2.36055
Ncam1	1.13001	1.23126	6.50727	4.9712e-05	0.00201033	2.34368
Ftl1	1.09705	7.85742	6.50671	4.97489e-05	0.00201033	2.34294
Ecm1	1.75641	4.20195	6.49774	5.03502e-05	0.00202328	2.331
Pkd2	1.15299	3.04573	6.49265	5.06949e-05	0.00202328	2.32421
Vcan	1.10277	1.65343	6.49192	5.07449e-05	0.00202328	2.32323
Dcn	1.47469	6.84763	6.49191	5.07454e-05	0.00202328	2.32322
Col4a2	1.10749	6.3119	6.48551	5.11829e-05	0.00202328	2.31469
Adamtsl2	2.31059	2.54814	6.48258	5.13843e-05	0.00202328	2.31078
Svep1	1.39633	1.93403	6.45853	5.30718e-05	0.0020469	2.27865
Loxl3	2.39794	2.46006	6.43077	5.50944e-05	0.00207114	2.24144
Loxl1	2.30171	4.25648	6.42483	5.55373e-05	0.00208419	2.23347
Itm2a	1.45975	3.60409	6.41517	5.62667e-05	0.0020844	2.22049
Rbp1	1.8672	2.92575	6.40433	5.70975e-05	0.0020979	2.2059
Acp5	1.37904	1.06648	6.40329	5.71775e-05	0.0020979	2.20451
Serping1	1.568	6.0072	6.40191	5.72842e-05	0.00209848	2.20265
Pkd1	1.36317	3.0675	6.38264	5.87989e-05	0.00210707	2.17667
Rspo1	1.3426	0.965903	6.3707	5.97586e-05	0.00212528	2.16055
Cd248	1.2433	2.92841	6.35872	6.07382e-05	0.00212908	2.14436
Asb14	-1.02975	4.3823	-6.35613	6.09525e-05	0.00212908	2.14085
Sfxn3	1.14949	2.60601	6.34758	6.16649e-05	0.00213806	2.12928
Igf1	1.1909	1.98473	6.34201	6.21339e-05	0.00214895	2.12174
Rab31	1.21551	3.41217	6.31965	6.40549e-05	0.00217221	2.0914
Cmklr1	1.05667	2.6518	6.31716	6.42729e-05	0.00217221	2.08802
C4b	2.79943	3.37356	6.31686	6.42994e-05	0.00217221	2.08761
Vasn	1.22467	2.78041	6.31424	6.45298e-05	0.00217382	2.08404
Lrp1	1.79333	4.21666	6.30092	6.57137e-05	0.00219002	2.06593
Thbs3	1.56938	1.79446	6.30021	6.57776e-05	0.00219002	2.06496
Fbln2	1.28472	4.58152	6.29884	6.59002e-05	0.00219002	2.06311
Cyp26a1	1.26294	0.651961	6.29192	6.65269e-05	0.0021993	2.05367
Unc5b	1.05757	3.1272	6.27848	6.7761e-05	0.00220908	2.03535
Krt19	1.22373	0.921914	6.26804	6.87376e-05	0.00221975	2.02109
Olfml1	1.16407	2.2874	6.26373	6.91451e-05	0.00221975	2.0152
Antxr1	1.77018	2.15704	6.25823	6.96678e-05	0.00222324	2.00769
Cotl1	1.29157	3.49757	6.25626	6.98562e-05	0.00222324	2.005
Fbln5	2.21522	3.12621	6.25315	7.0155e-05	0.0022266	2.00074
Ppic	1.36224	4.67826	6.25063	7.03983e-05	0.00222739	1.99729
Cpxm1	1.63908	2.72326	6.24665	7.07844e-05	0.00223121	1.99184
Naalad2	1.09824	2.63917	6.21878	7.35497e-05	0.00230103	1.95362
Kirrel	1.16966	2.1799	6.21087	7.43552e-05	0.00231205	1.94276
Serpine1	1.9222	4.00958	6.20216	7.52536e-05	0.00231668	1.93078
Prelp	2.49967	5.17327	6.19398	7.61079e-05	0.00233659	1.91951
Tnc	2.12739	1.31963	6.19313	7.61973e-05	0.00233659	1.91834
Aspn	2.6229	5.08693	6.18931	7.65997e-05	0.00233659	1.91309
C1qa	1.31421	5.94841	6.18776	7.67641e-05	0.00233659	1.91095
B3gnt9	1.30656	2.04157	6.17859	7.77437e-05	0.00235397	1.8983
Emp3	1.22631	3.74094	6.17661	7.7956e-05	0.0023567	1.89557
Crip1	1.15354	3.28445	6.16797	7.88939e-05	0.00235918	1.88364
Ltbp3	1.76689	3.88738	6.15418	8.04151e-05	0.00239087	1.86458
Col18a1	1.29528	2.2957	6.14631	8.12972e-05	0.00239576	1.85369
C2	1.38844	1.04397	6.14254	8.17232e-05	0.00239576	1.84847
Ctsz	1.4991	4.85773	6.13722	8.23284e-05	0.00239816	1.84111
C1ra	1.55273	3.4667	6.13018	8.31376e-05	0.00240963	1.83135
Nox4	1.65243	1.11956	6.12603	8.3618e-05	0.00241747	1.82559
Upk3b	2.13496	1.58175	6.11901	8.44377e-05	0.00242595	1.81585
Apoe	1.48247	6.4094	6.11485	8.49275e-05	0.00242792	1.81008
Asb15	-1.03695	3.73477	-6.09376	8.74594e-05	0.00247572	1.78074
Cdh11	1.30087	1.50065	6.0864	8.83606e-05	0.00249205	1.7705
Gpx7	1.01192	2.95871	6.08399	8.8659e-05	0.00249436	1.76714
Ddah1	1.85943	2.39013	6.07784	8.94234e-05	0.00250364	1.75856
Bcl2a1b	1.69746	1.53593	6.07685	8.95466e-05	0.00250405	1.75719
Adamts10	1.27065	3.04762	6.07053	9.03404e-05	0.002511	1.74837
Dse	1.13452	1.99364	6.06112	9.15368e-05	0.00252016	1.73523
Actn1	1.4556	3.26469	6.0602	9.16542e-05	0.00252016	1.73395
Tenm3	1.11231	1.21139	6.05541	9.22705e-05	0.00252974	1.72725
Phlda3	1.42984	3.04507	6.04144	9.40935e-05	0.00255654	1.7077
Fcgr2b	1.05259	1.82286	6.02218	9.66684e-05	0.00257059	1.68072
Ldlrad4	1.08729	2.61683	6.02117	9.68062e-05	0.00257059	1.6793
Lsp1	1.03504	2.81864	6.01691	9.73873e-05	0.00257059	1.67332
Tns3	1.28234	2.33819	6.01133	9.81536e-05	0.00257059	1.66549
Itga11	1.90379	1.68888	6.00976	9.83694e-05	0.00257059	1.66329
Gng8	1.97221	1.36247	6.0079	9.86278e-05	0.00257059	1.66067
Mpeg1	2.07864	3.17531	6.00152	9.9516e-05	0.00258226	1.65171
Chst12	1.18624	2.22028	5.99303	0.000100712	0.00259413	1.63976
Osr1	1.19714	1.72323	5.95572	0.000106153	0.00264352	1.58715
Ccn5	3.51224	4.38048	5.92449	0.000110949	0.00272132	1.54296
Nmrk2	1.19803	2.74842	5.88873	0.000116726	0.0027974	1.49218
Tnfaip8l2	1.03536	1.85779	5.88202	0.000117845	0.00280516	1.48262
Itgb5	1.36253	5.62597	5.85362	0.000122712	0.0028532	1.44213
Scara3	1.60972	1.60621	5.83574	0.000125886	0.00290131	1.41656
Mxra8	1.87532	4.33113	5.83036	0.000126857	0.00290884	1.40886
Dap	1.36933	3.87957	5.82796	0.000127294	0.00290984	1.40542
Ptprf	1.14944	1.44844	5.82499	0.000127836	0.00291067	1.40117
C1qb	1.3467	5.79615	5.81646	0.000129406	0.00293481	1.38895
Tcf21	1.30889	2.74687	5.81296	0.000130057	0.00293513	1.38393
Nucb2	1.20989	2.50681	5.80761	0.000131058	0.00294906	1.37625
Septin5	1.72503	1.94302	5.80077	0.000132349	0.00296653	1.36643
Anxa8	1.93067	1.2242	5.79209	0.000134009	0.00298183	1.35395
P2ry1	-1.01647	2.5101	-5.79111	0.000134197	0.00298183	1.35255
Meg3	1.18202	1.35977	5.77521	0.000137297	0.00300082	1.32967
Tmem176b	1.26446	3.9156	5.7722	0.000137893	0.00300315	1.32533
S100a6	1.20632	4.43445	5.77023	0.000138283	0.00300597	1.3225
Myoc	1.6459	2.42978	5.76468	0.000139392	0.00301742	1.3145
Marcksl1	1.26022	2.62822	5.7625	0.00013983	0.00302178	1.31136
Tnfrsf11b	1.14091	0.646758	5.73641	0.000145188	0.00306186	1.27369
Cfh	1.62636	5.30677	5.73057	0.000146418	0.00307446	1.26523
Lrrn4	1.28635	0.778199	5.72943	0.000146658	0.00307446	1.26359
Kcne4	1.28111	1.83632	5.72123	0.000148407	0.00309747	1.25171
Tspo	1.07168	5.26882	5.70022	0.000152986	0.00313808	1.22126
Tmod4	-1.16583	3.14475	-5.69696	0.000153711	0.00313991	1.21652
Igkv6-23	1.36763	0.726289	5.69571	0.00015399	0.00314004	1.2147
Ms4a7	1.27101	1.28147	5.68908	0.000155477	0.00315147	1.20507
Dact3	1.11346	2.5366	5.68818	0.00015568	0.00315147	1.20376
C1s1	1.57998	4.18713	5.68005	0.000157528	0.00316836	1.19194
Ccn4	1.69596	1.28559	5.66346	0.000161368	0.00319437	1.16779
Uchl1	1.11901	3.03761	5.65298	0.000163846	0.00322679	1.15251
Scn4b	-1.7377	2.26157	-5.61277	0.000173738	0.00334638	1.09373
Lrrc4b	-1.33546	2.06741	-5.60533	0.000175635	0.00335399	1.08284
Gas6	1.15437	6.27948	5.59874	0.000177337	0.00336589	1.07317
Efemp2	1.09792	2.50132	5.59541	0.0001782	0.00336712	1.0683
Nppb	1.78169	8.36089	5.58972	0.00017969	0.00337076	1.05995
Sox9	1.72902	1.41128	5.57853	0.00018266	0.00339993	1.0435
Myof	1.20819	1.47886	5.56283	0.000186915	0.00343131	1.0204
Rnase4	1.11723	5.21368	5.55468	0.000189164	0.00344878	1.0084
Gpr39	1.10568	0.738359	5.53753	0.000193995	0.0034895	0.983101
Sh3bgrl3	1.10588	4.8951	5.53343	0.000195167	0.00349149	0.977056
Serpine2	1.36339	2.66995	5.53005	0.000196141	0.00349569	0.97206
Snhg18	1.08559	2.39705	5.52013	0.000199027	0.00349808	0.957402
Trem2	1.04517	1.09156	5.51486	0.000200579	0.00350426	0.949607
Tgfb2	1.03208	2.16015	5.51404	0.000200822	0.00350426	0.948392
Arhgap45	1.0691	2.02739	5.49036	0.000207966	0.00355452	0.91331
Igfbp3	1.06646	3.73236	5.48436	0.00020982	0.00355452	0.9044
Ptgds	-1.19809	6.86517	-5.48373	0.000210013	0.00355452	0.903478
Myo1d	1.03189	2.33534	5.48311	0.000210207	0.00355452	0.90255
Anpep	1.08909	2.5275	5.46542	0.000215784	0.0035908	0.876268
Lgals3	2.5126	2.5943	5.4632	0.000216494	0.00359477	0.872968
Efhd2	1.03321	3.96419	5.4549	0.000219175	0.00361471	0.860614
Gabra3	1.26772	1.36643	5.4523	0.000220022	0.0036183	0.856742
Ugt1a7c	1.40868	1.25346	5.4222	0.00023008	0.00368929	0.811861
Nupr1	2.09792	2.26605	5.41621	0.00023214	0.00370382	0.802911
Ltbp4	1.19204	6.27817	5.41528	0.00023246	0.00370382	0.801526
Cd109	1.03846	1.20288	5.41146	0.000233787	0.00371768	0.795814
Sdc1	1.6609	2.23917	5.40246	0.000236943	0.00372926	0.782347
Gpr22	-1.19238	3.17132	-5.40136	0.000237331	0.00372946	0.780703
Coro1a	1.06417	2.55206	5.39548	0.000239421	0.00374441	0.7719
Col4a1	1.14979	6.5145	5.39446	0.000239787	0.00374441	0.770363
Cldn11	1.07785	0.702313	5.36426	0.000250848	0.00384056	0.72507
Vim	1.52062	5.66074	5.35305	0.000255092	0.00386192	0.708218
Ism1	1.78838	1.41618	5.34763	0.00025717	0.00386691	0.700069
Colec12	1.22484	3.21799	5.34571	0.000257913	0.00387407	0.697172
Trf	1.54242	4.23986	5.32853	0.000264644	0.00390962	0.671291
Clmp	1.27628	1.98882	5.31649	0.000269472	0.00393258	0.653125
Cxcl16	1.06844	2.43338	5.31645	0.000269488	0.00393258	0.653068
C3	2.12178	5.63181	5.30364	0.000274726	0.00398128	0.633727
Cd74	1.51571	6.81537	5.2845	0.00028276	0.0040468	0.604764
Cfb	1.69169	1.8796	5.28122	0.000284162	0.00405931	0.599792
Vkorc1	1.14139	4.08923	5.26368	0.000291783	0.00412123	0.573198
Cavin3	1.08977	3.33964	5.25894	0.000293878	0.00413241	0.566008
Gm12167	-1.07573	3.31067	-5.24115	0.000301891	0.00418039	0.538973
Dok1	1.37352	1.96673	5.23402	0.000305167	0.00419855	0.528124
Ctss	1.87698	4.60529	5.21104	0.000315985	0.00429019	0.493109
Id2	1.35852	2.8071	5.20845	0.000317228	0.00429019	0.489164
Cd9	1.02732	4.60672	5.20823	0.000317333	0.00429019	0.488829
Fstl3	1.27974	1.86683	5.20221	0.000320248	0.00430979	0.479639
Fst	1.38533	0.939371	5.19955	0.000321546	0.00432016	0.475572
Laptm5	1.27451	3.3997	5.19748	0.000322559	0.00432351	0.472411
Cd300c2	1.32992	1.77274	5.19472	0.000323911	0.0043255	0.468207
Fcrl2	1.38161	2.8438	5.19299	0.000324765	0.0043295	0.465559
Clec11a	2.01838	1.35735	5.18138	0.000330552	0.0043604	0.447805
Spp1	2.69371	2.01421	5.17778	0.000332365	0.00436911	0.442307
Gm10591	1.10342	3.31483	5.16803	0.000337339	0.00439896	0.427372
Crispld2	1.36512	4.36763	5.15807	0.000342499	0.00442927	0.412111
Cd302	1.20286	3.38671	5.15735	0.000342878	0.00443107	0.410997
Ace	1.37387	4.30219	5.14567	0.000349041	0.00447459	0.393088
Ttll1	-1.01014	3.64195	-5.1324	0.000356191	0.00451289	0.3727
S100a4	1.47124	2.82741	5.13026	0.000357356	0.0045218	0.369415
P4ha3	1.43222	0.772945	5.09527	0.000377031	0.00465653	0.315523
Hexb	1.26116	4.19658	5.08918	0.000380571	0.00468084	0.306125
Chpf	1.38887	3.34532	5.06901	0.000392544	0.00472324	0.274974
Ifi30	1.29797	3.46156	5.05984	0.000398122	0.00475116	0.260786
Srpx	1.14016	1.78098	5.02685	0.000418889	0.004902	0.209644
Prss23	1.15546	2.97335	5.01924	0.000423844	0.00492205	0.197816
Chad	2.35173	1.41271	5.00704	0.000431911	0.00497108	0.178853
Reck	1.04742	2.09343	5.00043	0.00043635	0.00498997	0.168568
Thbs2	1.92116	3.61866	4.99315	0.000441297	0.00502141	0.157229
Fat1	1.47612	2.31224	4.96109	0.000463796	0.00514283	0.107207
Sbk2	-1.0443	1.41647	-4.94449	0.000475914	0.00521588	0.0812613
Cyp1b1	1.55809	2.15524	4.93591	0.000482308	0.00525454	0.0678362
C1qc	1.11303	4.59769	4.90514	0.000506012	0.00542005	0.0195711
Tmem176a	1.20941	2.59485	4.89577	0.000513467	0.00545976	0.00485736
Slpi	1.52874	1.02126	4.8511	0.000550665	0.00568478	-0.0655086
Itgb2	1.08295	2.35013	4.78523	0.000610794	0.0060455	-0.169776
Cxcl13	2.3381	1.16905	4.78462	0.00061138	0.0060487	-0.170741
Cx3cl1	1.19168	2.39512	4.78414	0.000611841	0.00605066	-0.171499
Adgre1	1.1489	2.88533	4.77939	0.000616444	0.00607532	-0.17904
Cybb	1.04652	2.28063	4.76336	0.000632257	0.00617308	-0.204523
Cd52	1.29279	2.21215	4.75657	0.000639082	0.00620802	-0.215327
Tyrobp	1.35363	3.90157	4.75552	0.000640147	0.00620802	-0.217001
Lgals3bp	1.00438	3.86069	4.74242	0.000653566	0.0062824	-0.237874
Rbp4	1.24984	0.76869	4.73969	0.000656398	0.00629148	-0.242225
Cd14	1.21492	2.79995	4.73666	0.000659553	0.00630553	-0.247049
Cd72	1.09605	1.47876	4.73456	0.000661752	0.00631653	-0.250398
Igha	2.69901	2.26591	4.73355	0.000662818	0.00632408	-0.252018
Upk1b	1.39954	1.02875	4.70542	0.000693075	0.00647863	-0.296928
Plvap	1.48572	3.31433	4.6957	0.000703873	0.00653451	-0.312483
H2-Aa	1.33502	5.16527	4.68161	0.000719837	0.00661724	-0.335046
Gsta1	-1.01207	0.895092	-4.67738	0.000724696	0.00663267	-0.341815
Lyz2	1.51719	7.41274	4.63983	0.000769449	0.00684736	-0.402101
Sod3	1.32639	3.73991	4.63135	0.000779953	0.00689712	-0.415741
Cd68	1.26243	3.28809	4.61447	0.000801317	0.00702564	-0.442927
Col6a5	1.34319	0.691919	4.57394	0.000855156	0.0073251	-0.508342
Gdf6	1.14959	0.929337	4.5564	0.000879637	0.00745324	-0.536735
Fcer1g	1.11864	3.73089	4.50213	0.000960127	0.00792096	-0.6248
Col11a1	1.59234	0.824028	4.50144	0.000961213	0.0079248	-0.625937
Aldh1a1	1.06726	2.90422	4.48162	0.000992541	0.00806285	-0.658192
E030003E18Rik	1.06726	2.90422	4.48162	0.000992541	0.00806285	-0.658192
Adamtsl3	1.4314	1.73394	4.48151	0.000992722	0.00806285	-0.658376
Serpina3n	2.91332	3.54017	4.43965	0.00106251	0.00841606	-0.726693
Aldob	-1.47866	1.39798	-4.42918	0.00108075	0.00850287	-0.743815
Smco1	-1.18427	3.02704	-4.41186	0.00111167	0.00862638	-0.772174
Marco	1.17669	0.588347	4.39748	0.00113805	0.00872931	-0.795747
Dgat2	-1.03527	6.29492	-4.38217	0.00116685	0.00885053	-0.820876
Timp3	1.03227	5.45541	4.35922	0.00121147	0.00905143	-0.858596
Gpnmb	1.3207	1.19581	4.3513	0.00122727	0.00913988	-0.871625
Hp	2.98232	2.44168	4.34844	0.00123304	0.00917395	-0.876339
Tubb3	1.18363	1.22837	4.34099	0.00124817	0.00926255	-0.888592
Emp1	2.44124	3.71341	4.34011	0.00124997	0.00926996	-0.890043
Igkv1-117	2.40518	1.67441	4.32616	0.00127891	0.00940109	-0.91305
Igkc	4.02951	4.63947	4.31734	0.00129755	0.00946678	-0.92759
Mmp19	1.05175	1.43874	4.31541	0.00130167	0.00947945	-0.930773
Krt18	1.02629	0.894474	4.27099	0.00140037	0.00994064	-1.00422
Vegfd	1.16043	1.7218	4.26257	0.00141995	0.0100118	-1.01817
H2-Eb1	1.40661	5.72721	4.24752	0.00145565	0.010167	-1.04311
Slit3	1.39883	2.19486	4.2374	0.0014802	0.01027	-1.05991
Scd1	2.33836	3.08431	4.20291	0.00156712	0.0106536	-1.11723
Ms4a6d	1.05397	1.79485	4.1604	0.0016817	0.0111396	-1.18808
Slc1a4	1.14044	1.21511	4.14409	0.00172794	0.0113232	-1.21531
Lst1	1.07236	1.66763	4.13124	0.00176531	0.0114775	-1.23679
Fasn	1.22242	2.46237	4.09197	0.00188484	0.0119775	-1.30253
Ccdc80	1.29194	4.45024	4.08669	0.00190157	0.0120473	-1.3114
H2-Ab1	1.47741	4.8654	4.06858	0.00196004	0.0122726	-1.34179
Atpaf1	-1.04378	3.25231	-4.061	0.00198508	0.012364	-1.35452
Klhl33	-1.05681	2.14886	-4.06042	0.00198703	0.012371	-1.3555
Il33	1.57818	1.99314	4.05157	0.00201668	0.012488	-1.37036
Dram1	1.09099	1.98756	4.04456	0.00204055	0.0125788	-1.38216
Itih4	1.31484	1.27994	4.04083	0.00205332	0.01262	-1.38842
Cd53	1.02036	2.61887	4.02699	0.00210158	0.0128379	-1.41172
Cilp2	1.99325	1.04917	3.9907	0.0022338	0.0133556	-1.47288
Rbfox1	-1.2376	1.89194	-3.97965	0.00227576	0.0135193	-1.49154
Wnk2	-1.0097	2.73404	-3.97765	0.00228344	0.0135501	-1.49492
Hopx	-1.03358	6.78489	-3.97147	0.00230733	0.0136509	-1.50535
H2-DMb1	1.04244	2.22121	3.94124	0.00242809	0.0141123	-1.55646
Iglv2	2.24405	1.56371	3.87873	0.00269911	0.0151432	-1.66244
Ifi27l2a	1.19044	5.08905	3.86435	0.00276581	0.0153862	-1.68687
Tnfrsf12a	1.09663	5.32622	3.85008	0.00283369	0.0156355	-1.71114
Iglv1	2.46337	1.61936	3.83776	0.00289367	0.0158601	-1.7321
Igkv6-17	1.27829	0.849593	3.80791	0.00304455	0.016433	-1.78295
Ccl6	1.17354	3.32356	3.77994	0.00319332	0.016954	-1.83065
Iglc1	1.76607	1.18879	3.75555	0.0033292	0.017436	-1.87231
Ighg2b	1.21283	0.685536	3.74273	0.003403	0.0176882	-1.89422
Lrtm1	-1.31236	4.94899	-3.72697	0.0034961	0.0180031	-1.92118
Ccl8	1.80816	2.02742	3.71301	0.00358075	0.0182984	-1.94508
Plac8	1.03351	1.13575	3.70829	0.00360984	0.0184063	-1.95316
Tnmd	2.0431	1.04631	3.69515	0.00369214	0.0187223	-1.97567
Iglc2	1.84788	1.56509	3.65914	0.0039278	0.0195474	-2.03743
Ankrd1	1.29815	10.1371	3.62103	0.00419418	0.0204396	-2.10289
Jchain	2.55796	1.86865	3.62081	0.00419578	0.0204396	-2.10327
Saa3	1.34596	0.715027	3.59846	0.00436062	0.021038	-2.14169
Glipr1	1.0387	1.20781	3.55084	0.0047347	0.0222965	-2.22369
Itgam	1.03164	1.60785	3.51648	0.00502495	0.0232313	-2.28293
Scarf2	1.14403	1.92912	3.43929	0.00574583	0.0256084	-2.41623
Matn4	1.00538	0.614511	3.42556	0.00588472	0.0259812	-2.43996
Igkv14-126	3.34746	1.7174	3.42062	0.00593565	0.0261309	-2.44852
C1qtnf5	1.2109	2.0611	3.35031	0.00671	0.0285895	-2.5702
Kcnj15	1.27429	1.10965	3.32976	0.0069554	0.0293743	-2.6058
Wfdc17	1.09847	3.36683	3.3254	0.00700855	0.0295069	-2.61335
Kcnd2	-1.00279	2.27624	-3.27434	0.00766376	0.0314999	-2.70184
Tagln	1.25848	4.7961	3.2731	0.00768046	0.0315629	-2.70399
Fbp2	-1.1221	3.26525	-3.26796	0.00775001	0.031711	-2.71291
Ighm	2.82618	4.04444	3.2129	0.00853582	0.0341279	-2.80838
Igkv10-96	1.63918	1.46374	3.18825	0.00891356	0.0352292	-2.85114
Igfbp4	1.22401	4.5545	3.1539	0.00946843	0.0368346	-2.91072
C1qtnf3	2.91818	1.53433	3.15165	0.00950592	0.0369431	-2.91461
Cdo1	1.51576	1.60385	3.0972	0.0104622	0.0396497	-3.00904
Nfix	1.13994	3.67327	3.08638	0.0106636	0.0402408	-3.0278
Apoo-ps	-1.06771	2.53656	-3.06795	0.0110156	0.0411781	-3.05974
Igkv5-48	1.32937	0.836519	3.06643	0.0110452	0.0412446	-3.06238
Mmp3	1.29554	2.14285	3.0663	0.0110477	0.0412446	-3.06261
Cfd	3.98814	2.60718	3.05092	0.0113515	0.0420651	-3.08926
Gm15867	1.00441	0.831656	3.02251	0.0119348	0.0436509	-3.13848
Ighv1-53	1.02284	0.600503	3.01833	0.0120233	0.0438841	-3.14573
Acan	1.15805	0.636092	3.00157	0.0123843	0.0448606	-3.17476
Igkv1-110	2.18906	1.31234	2.96468	0.0132177	0.046957	-3.2386
Igkv8-19	1.35338	0.676688	2.95395	0.0134706	0.0476495	-3.25716
Gdf15	1.51408	1.18225	2.93458	0.0139396	0.0488216	-3.29066

## Sheet: KEGG
ID	Term	Ratio	pvalue	FDR	Count
mmu04145	Phagosome	25/197	2.88e-14	2.32e-12	25
mmu04151	PI3K-Akt signaling pathway	24/197	5.07e-07	1.02e-05	24
mmu04510	Focal adhesion	23/197	2.81e-11	1.36e-09	23
mmu05165	Human papillomavirus infection	23/197	1.47e-06	2.53e-05	23
mmu04974	Protein digestion and absorption	21/197	4.22e-15	5.08e-13	21
mmu04512	ECM-receptor interaction	20/197	9.99e-16	2.41e-13	20
mmu05150	Staphylococcus aureus infection	20/197	1.49e-12	8.97e-11	20
mmu05152	Tuberculosis	18/197	3.29e-08	9.92e-07	18
mmu05205	Proteoglycans in cancer	17/197	1.19e-06	2.2e-05	17
mmu04610	Complement and coagulation cascades	16/197	7.45e-11	2.99e-09	16
mmu04933	AGE-RAGE signaling pathway in diabetic complications	13/197	1.52e-07	3.66e-06	13
mmu05322	Systemic lupus erythematosus	13/197	1.3e-05	0.000173534	13
mmu05171	Coronavirus disease - COVID-19	13/197	0.00208291	0.0185919	13
mmu05140	Leishmaniasis	12/197	1.75e-08	6.02e-07	12
mmu05133	Pertussis	12/197	5.32e-08	1.42e-06	12
mmu05146	Amoebiasis	12/197	2.08e-06	3.13e-05	12
mmu04350	TGF-beta signaling pathway	12/197	2.79e-06	3.96e-05	12
mmu04514	Cell adhesion molecules	12/197	0.000351629	0.00403536	12
mmu05323	Rheumatoid arthritis	11/197	1.69e-06	2.72e-05	11
mmu05144	Malaria	10/197	2.24e-07	4.91e-06	10
mmu04926	Relaxin signaling pathway	10/197	0.000348326	0.00403536	10
mmu04936	Alcoholic liver disease	10/197	0.000705186	0.00771473	10
mmu04390	Hippo signaling pathway	10/197	0.0016048	0.0154703	10
mmu04148	Efferocytosis	9/197	0.00642905	0.0499807	9
mmu04640	Hematopoietic cell lineage	8/197	0.000736261	0.00771473	8
mmu05142	Chagas disease	8/197	0.00134162	0.0134722	8
mmu04612	Antigen processing and presentation	7/197	0.00217993	0.018763	7
mmu05410	Hypertrophic cardiomyopathy	7/197	0.00426325	0.0354291	7
mmu05414	Dilated cardiomyopathy	7/197	0.00503164	0.0404208	7
mmu05321	Inflammatory bowel disease	6/197	0.0017579	0.0162944	6
mmu05310	Asthma	5/197	0.000140519	0.00178237	5
