# Supplementary material for: Nuciferine reduces vascular leakage and improves cardiac function in acute myocardial infarction by regulating the PI3K/AKT pathway
Source: Sci Rep. 2024 Mar 26;14:7086. doi: 10.1038/s41598-024-57595-w (PMC10963720; doi:10.1038/s41598-024-57595-w)
Supplement: Supplementary file 3 — Supplementary Information 3. [file 41598_2024_57595_MOESM3_ESM.zip]

Archive with 69 entries (51 files):
- Raw figure/Figure2A/
- Raw figure/Figure2A/AMI.tif
- Raw figure/Figure2A/AMI+Nuciferine.tif
- Raw figure/Figure2A/Nuciferine.tif
- Raw figure/Figure2A/Sham.tif
- Raw figure/Figure2C/
- Raw figure/Figure2C/AMI.png
- Raw figure/Figure2C/AMI+Nuciferine.png
- Raw figure/Figure2C/Nuciferine.png
- Raw figure/Figure2C/Sham.png
- Raw figure/Figure2E/
- Raw figure/Figure2E/AMI/
- Raw figure/Figure2E/AMI/cd31.tif
- Raw figure/Figure2E/AMI/dapi.tif
- Raw figure/Figure2E/AMI/fn.tif
- Raw figure/Figure2E/AMI/╬┤▒Ω╠Γ-3.tif
- Raw figure/Figure2E/AMI+Nuciferine/
- Raw figure/Figure2E/AMI+Nuciferine/152.tif
- Raw figure/Figure2E/AMI+Nuciferine/45.tif
- Raw figure/Figure2E/AMI+Nuciferine/54.tif
- Raw figure/Figure2E/AMI+Nuciferine/645.tif
- Raw figure/Figure2E/Nuciferine/
- Raw figure/Figure2E/Nuciferine/cd31.tif
- Raw figure/Figure2E/Nuciferine/dapi.tif
- Raw figure/Figure2E/Nuciferine/fn.tif
- Raw figure/Figure2E/Nuciferine/╬┤▒Ω╠Γ-224.tif
- Raw figure/Figure2E/Sham/
- Raw figure/Figure2E/Sham/452.tif
- Raw figure/Figure2E/Sham/452747.tif
- Raw figure/Figure2E/Sham/856.tif
- Raw figure/Figure2E/Sham/╬┤▒Ω╠Γ-2.tif
- Raw figure/Figure4D/
- Raw figure/Figure4D/Ctrl/
- Raw figure/Figure4D/Ctrl/DAPI.tif
- Raw figure/Figure4D/Ctrl/Merge.tif
- Raw figure/Figure4D/Ctrl/VE-cadherin.tif
- Raw figure/Figure4D/DMSO/
- Raw figure/Figure4D/DMSO/DAPI.tif
- Raw figure/Figure4D/DMSO/merge.tif
- Raw figure/Figure4D/DMSO/Ve-cadherin.tif
- Raw figure/Figure4D/Normal/
- Raw figure/Figure4D/Normal/DAPI.tif
- Raw figure/Figure4D/Normal/merge.tif
- Raw figure/Figure4D/Normal/Ve-cadherin.tif
- Raw figure/Figure4D/Nuciferine/
- Raw figure/Figure4D/Nuciferine/DAPI.tif
- Raw figure/Figure4D/Nuciferine/merge.tif
- Raw figure/Figure4D/Nuciferine/Ve-cadherin.tif
- Raw figure/Figure6E/
- Raw figure/Figure6E/Ctrl/
- Raw figure/Figure6E/Ctrl/DAPI.tif
- Raw figure/Figure6E/Ctrl/merge.tif
- Raw figure/Figure6E/Ctrl/Ve-cadherin.tif
- Raw figure/Figure6E/DMSO/
- Raw figure/Figure6E/DMSO/DAPI.tif
- Raw figure/Figure6E/DMSO/merge.tif
- Raw figure/Figure6E/DMSO/Ve-cadherin.tif
- Raw figure/Figure6E/N+wortmannin/
- Raw figure/Figure6E/N+wortmannin/DAPI.tif
- Raw figure/Figure6E/N+wortmannin/merge.tif
- Raw figure/Figure6E/N+wortmannin/Ve-cadherin.tif
- Raw figure/Figure6E/Normal/
- Raw figure/Figure6E/Normal/DAPI.tif
- Raw figure/Figure6E/Normal/merge.tif
- Raw figure/Figure6E/Normal/Ve-cadherin.tif
- Raw figure/Figure6E/Nuciferine/
- Raw figure/Figure6E/Nuciferine/DAPI.tif
- Raw figure/Figure6E/Nuciferine/merge.tif
- Raw figure/Figure6E/Nuciferine/Ve-cadherin.tif
